# Supplementary material for: Endocrine and Transcriptome Changes Associated with Testicular Growth and Differentiation in Atlantic Salmon (Salmo salar L.)
Source: Curr Issues Mol Biol. 2024 May 27;46(6):5337–51. doi: 10.3390/cimb46060319 (PMC11202266; doi:10.3390/cimb46060319)
Supplement: Supplementary file 1 [file cimb-46-00319-s001.zip]

Archive with 5 entries (4 files):
- cimb-2989970-supplementary/
- cimb-2989970-supplementary/Supplement figure 1.jpg
- cimb-2989970-supplementary/Supplement figure 2..pdf
- cimb-2989970-supplementary/Supplementary table 1.xlsx
- cimb-2989970-supplementary/Supplementary table 2.xlsx
