# Supplementary material for: Endocrine and Transcriptome Changes Associated with Testicular Growth and Differentiation in Atlantic Salmon (Salmo salar L.)
Source: Curr Issues Mol Biol. 2024 May 27;46(6):5337–51. doi: 10.3390/cimb46060319 (PMC11202266; doi:10.3390/cimb46060319)
Supplement: Supplementary file 1 [file cimb-46-00319-s001.zip › cimb-2989970-supplementary/Supplementary table 1.xlsx]

## Sheet: Sheet1
Gene expression in testes of pubertal and immature fish.
						Pubertal									Immature
ID	Annotation	Gene	Locus	184	190	213	245	211	202	188	250	160	203	176	180	193	198	255	221	226	233	236	240
Ssa#NM_001141103.2	Cell Apoptosis	Death-associated protein-like 1-A	dapl1	-0.75275	-2.06217	-2.54955	-2.67094	-3.15836	-3.03404	0.971764	1.25832	0.393031	0.829252	1.18128	0.731769	1.20561	1.31756	0.942865	1.03075	1.23269	0.985817	1.21186	0.935228
Ssa#XM_014136494.1	Cell Apoptosis	zinc finger protein 395-like	LOC106567335	-0.251903	-2.80113	-2.78332	-2.31171	-2.68816	-3.13491	0.963482	1.03279	-1.09577	0.451686	1.50855	1.36714	1.41856	0.75895	0.805494	1.01039	1.46003	1.38448	1.48478	1.42058
Ssa#NM_001141334.2	Cell Apoptosis	Death-associated protein-like 1-B	dal1b	-1.24945	-1.11227	-2.27705	-2.47544	-3.17532	-2.68861	1.21085	0.725368	1.17796	0.73366	0.812055	0.649989	1.0132	0.808013	0.855384	1.09344	1.21783	1.10834	0.797519	0.774511
Ssa#XM_014155916.1	Cell Apoptosis	B-cell CLL/lymphoma 6 (Zinc finger protein 51) - Ident 45	LOC106577630	-1.89156	-1.42564	-2.11575	-1.93945	-2.12507	-2.9034	0.707259	0.889736	1.05171	0.526158	1.31252	0.753707	1.82122	1.24912	0.382778	0.548654	-0.189364	1.10564	0.917807	1.32394
Ssa#XM_014170009.1	Cell Apoptosis	Pim-2 oncogene	LOC106584572	-1.04564	-1.04878	-1.54534	-2.0951	-2.20305	-2.95492	0.878093	1.10715	0.314147	0.686374	0.667261	0.891179	0.950098	1.21196	0.925107	0.588013	0.239435	0.631399	0.916175	0.886442
Ssa#XM_014149455.1	Cell Apoptosis	CD109 antigen	LOC106573945	-0.416058	-0.897521	-1.13315	-2.31667	-2.33913	-3.46903	0.840907	0.797151	0.0473951	0.439177	0.727501	0.698263	0.641755	0.506866	1.0005	0.526508	1.3774	0.655455	1.1064	1.20629
Ssa#XM_014153650.1	Cell Apoptosis	Apoptotic protease-activating factor 1	LOC106576455	-0.799994	-0.477054	-2.31108	-2.61726	-1.67638	-2.08297	0.427384	1.21805	-1.33196	2.30091	-0.093447	0.725035	1.12819	1.08552	-0.119564	0.718329	0.094779	1.63691	1.45204	0.722599
Ssa#XM_014200644.1	Cell Apoptosis	apoptosis-associated speck-like protein containing a CARD	LOC106605228	-1.75554	-1.36827	-1.3181	-1.71387	-2.30802	-1.44712	0.447193	0.0891388	1.61181	0.497358	0.651313	0.664025	1.24903	0.499549	0.740922	0.636922	0.46703	0.868037	0.545665	0.942906
Ssa#XM_014192726.1	Cell Apoptosis	heme-binding protein 2-like	LOC106600933	-1.00773	-1.54534	-1.85783		-1.749	-2.41619	0.977305	1.31753	-0.0123759	0.856503	0.0477311	-0.211801	-0.0725609	1.28846	-0.298162	0.524312	1.54946	0.848273	0.826999	0.934431
Ssa#XM_014192726.1	Cell Apoptosis	heme-binding protein 2-like	LOC106600933	-1.00773	-1.54534	-1.85783		-1.749	-2.41619	0.977305	1.31753	-0.0123759	0.856503	0.0477311	-0.211801	-0.0725609	1.28846	-0.298162	0.524312	1.54946	0.848273	0.826999	0.934431
Ssa#XM_014203797.1	Cell Apoptosis	Apoptosis-stimulating of p53 protein 1	LOC106607150	-1.18901	-1.3731	-1.63564	-1.88164	-1.89363	-1.62194	0.697719	0.376748	0.344447	0.496111	0.785832	0.380933	0.73817	0.732026	0.659124	0.921503	0.805762	0.981047	0.777259	0.898287
Ssa#XM_014192891.1	Cell Apoptosis	Apoptosis-stimulating of p53 protein 1	LOC106601027	-1.38176	-1.05961	-1.44004	-1.44594	-1.57532	-2.26549	0.397766	0.856266	0.551867	0.467417	0.543349	0.605641	1.34526	0.943443	0.471486	0.522898	0.628194	0.666429	0.600535	0.56758
Ssa#XM_014209588.1	Cell Apoptosis	Caspase 6, apoptosis-related cysteine peptidase, like 1	LOC106610306	-1.26626	-1.45507	-1.18843		-1.56517	-2.34532	0.393584	0.81277	0.327349	0.462191	0.471885	0.344718	0.560819	0.563787	0.255022	0.615487	1.38896	0.411417	1.07468	0.137607
Ssa#NM_001141656.1	Cell Apoptosis	Cell death activator CIDE-B	cideb	0.378398	-1.66145	-1.49443	-1.74951	-1.51068	-2.60149	0.3749	0.838068	-1.08371	0.416704	0.811075	0.764535	0.779188	1.11718	0.477334	0.13338	0.919464	1.05896	1.13471	0.897362
Ssa#NM_001141351.1	Cell Apoptosis	CD274	pdl1	-0.90677	-1.46119	-1.29242	-1.49451	-1.42405	-1.91327	0.621447	0.272016	1.09131	0.622027	0.23261	0.712143	1.03045	0.374078	0.691238	0.485437	0.563099	0.782004	0.266776	0.74757
Ssa#XM_014132546.1	Cell Apoptosis	caspase recruitment domain-containing protein 8-like	LOC106565424	-1.10933	-1.08169	-0.705519	-1.44689	-1.76379	-1.94315	0.917918	0.262078	2.3567	0.155711	0.805703	0.625528	1.08384	0.457898	0.49177	0.321717	0.334046	9.333e-05	-0.145565	0.38293
Ssa#XM_014132546.1	Cell Apoptosis	caspase recruitment domain-containing protein 8-like	LOC106565424	-1.10933	-1.08169	-0.705519	-1.44689	-1.76379	-1.94315	0.917918	0.262078	2.3567	0.155711	0.805703	0.625528	1.08384	0.457898	0.49177	0.321717	0.334046	9.333e-05	-0.145565	0.38293
Ssa#NM_001140738.1	Cell Apoptosis	Pleckstrin homology domain-containing family F member 1	pkhf1	-0.872114	-1.4357	-1.07985	-1.42895	-1.39416	-1.78274	0.56909	0.40316	0.492282	0.354268	0.443558	0.873186	0.724223	0.528143	0.705831	0.415055	0.485868	0.570481	0.297843	1.13055
Ssa#NM_001140738.1	Cell Apoptosis	Pleckstrin homology domain-containing family F member 1	pkhf1	-0.872114	-1.4357	-1.07985	-1.42895	-1.39416	-1.78274	0.56909	0.40316	0.492282	0.354268	0.443558	0.873186	0.724223	0.528143	0.705831	0.415055	0.485868	0.570481	0.297843	1.13055
Ssa#NM_001140738.1	Cell Apoptosis	Pleckstrin homology domain-containing family F member 1	pkhf1	-0.872114	-1.4357	-1.07985	-1.42895	-1.39416	-1.78274	0.56909	0.40316	0.492282	0.354268	0.443558	0.873186	0.724223	0.528143	0.705831	0.415055	0.485868	0.570481	0.297843	1.13055
Ssa#XM_014164861.1	Cell Apoptosis	B-cell CLL/lymphoma 9 protein	LOC106582113	-0.745552	-1.13521	-1.19915	-1.62123	-1.46858	-1.73473	0.412836	0.578208	0.491836	0.347427	0.535849	0.559387	0.52605	0.505642	0.512396	0.452835	0.787755	0.644536	0.733005	0.816699
Ssa#XM_014164861.1	Cell Apoptosis	B-cell CLL/lymphoma 9 protein	LOC106582113	-0.745552	-1.13521	-1.19915	-1.62123	-1.46858	-1.73473	0.412836	0.578208	0.491836	0.347427	0.535849	0.559387	0.52605	0.505642	0.512396	0.452835	0.787755	0.644536	0.733005	0.816699
Ssa#XM_014160207.1	Cell Apoptosis	BCL2/adenovirus E1b 19 kDa interacting protein 3a	LOC106579879	1.0591	-1.29296	-1.49296	-2.12998	-2.11957	-1.81967	1.10825	0.42809	-0.7331	0.632374	0.540866	0.246689	0.655505	0.524183	1.23552	1.05281	0.311132	0.482675	0.719718	0.591328
Ssa#XM_014210241.1	Cell Apoptosis	A disintegrin and metalloproteinase domain 17a	LOC106610723	-0.179196	-0.996314	-1.1008	-1.66248	-1.75453	-1.81165	0.953917	0.536943	1.17692	0.160575	0.57355	0.343701	0.418854	0.437573	0.801275	0.643366	0.346966	0.249938	0.444098	0.417302
Ssa#XM_014138625.1	Cell Apoptosis	protein prune homolog 2-like	LOC106568351	-1.42284	-0.922863	-1.4139	-1.14494	-1.4014	-1.19845	0.16013	0.39816	1.15149	-0.0327195	0.987707	0.421506	0.977322	0.612436	0.618717	0.548345	0.0172635	0.669652	0.632057	0.342337
Ssa#XM_014148535.1	Cell Apoptosis	uncharacterized LOC106573462	LOC106573462	-1.17605	-0.796541	-0.440407	-1.32602	-1.59636	-1.81222	0.594138	0.142152	2.06354	0.191681	0.54124	0.745788	1.25526	0.233572	0.407655	0.35996	-0.469919	0.381147	0.0981263	0.603259
Ssa#XM_014126524.1	Cell Apoptosis	BCL2/adenovirus E1B 19 kDa protein-interacting protein 3-like	LOC106562007	0.00253145	-2.41597	-3.12411	-0.776981	-0.0295235	-0.56611	0.56178	0.649032	-1.77931	0.554972	0.609841	0.703493	0.736528	0.911405	0.595635	0.298446	1.14577	0.830815	0.422055	0.669704
Ssa#XM_014126524.1	Cell Apoptosis	BCL2/adenovirus E1B 19 kDa protein-interacting protein 3-like	LOC106562007	0.00253145	-2.41597	-3.12411	-0.776981	-0.0295235	-0.56611	0.56178	0.649032	-1.77931	0.554972	0.609841	0.703493	0.736528	0.911405	0.595635	0.298446	1.14577	0.830815	0.422055	0.669704
Ssa#XM_014164451.1	Cell Apoptosis	Caspase-like	LOC106581934	-0.320546	-0.807387	-0.722571	-1.68182	-1.3079	-1.8818	1.32564	0.39805	0.969142	0.508327	0.496553	-0.018385	0.343671	-0.252996	1.02985	1.27467	-0.557945	0.11083	0.629677	0.464949
Ssa#XM_014154847.1	Cell Apoptosis	BCL2-like 11 (apoptosis facilitator) (bcl2l11), X1	LOC106608126	0.550573	-0.667431	-1.27886	-1.48203	-1.80215	-2.0361	0.402763	0.692723	-0.0420088	0.0661177	0.477955	0.511181	0.7853	0.484206	0.697505	0.374645	0.711959	0.529485	0.494267	0.529888
Ssa#XM_014201153.1	Cell Apoptosis	death-associated protein kinase 2-like	LOC106605463	-0.855638	-0.918499	-0.903482	-1.29266	-1.0844	-1.50607	0.557717	0.512229	0.337183	0.534914	0.517791	-0.361604	0.736177	0.705339	0.607817	0.665745	0.294468	0.203788	0.897626	0.35156
Ssa#NM_001140289.1	Cell Apoptosis	Optineurin	optn	-0.372079	-0.731515	-0.907591	-1.64051	-1.35757	-1.37332	0.406081	0.570944	0.396371	0.0449771	0.722093	0.551092	0.520508	0.445286	0.318244	0.415255	0.237294	0.437914	0.741196	0.575329
Ssa#XM_014182758.1	Cell Apoptosis	caspase-1-like	LOC106591535	-0.638593	-0.886858	-1.41671	-1.03834	-1.35957	-1.00658	0.825767	0.58327	-0.60843	0.61226	0.299113	0.675765	0.527148	0.40708	0.73924	0.612753	0.0585568	0.593235	0.497437	0.52345
Ssa#XM_014180632.1	Cell Apoptosis	cell death activator CIDE-A-like	LOC106590084	-0.19058	-0.323238	-0.673426	-1.71922	-1.55424	-1.6528	0.505977	0.424931	2.26342	-0.399148	0.664066	0.508559	0.247366	0.57459	0.619725	0.33434	0.357976	0.172945	0.0045296	-0.165755
Ssa#XM_014180632.1	Cell Apoptosis	cell death activator CIDE-A-like	LOC106590084	-0.19058	-0.323238	-0.673426	-1.71922	-1.55424	-1.6528	0.505977	0.424931	2.26342	-0.399148	0.664066	0.508559	0.247366	0.57459	0.619725	0.33434	0.357976	0.172945	0.0045296	-0.165755
Ssa#XM_014152367.1	Cell Apoptosis	GULP, engulfment adaptor PTB domain containing 1a	LOC106575714	-0.17691	-0.894958	-1.19254	-1.41467	-1.18414	-1.24167	0.976553	0.510963	-0.0658433	0.526096	0.251403	-0.00439956	0.479315	0.362321	0.746266	0.721913	0.159118	0.420242	0.811575	0.209346
Ssa#XM_014154618.1	Cell Apoptosis	Apoptosis-stimulating of p53 protein 1	LOC106576990	-0.553885	-0.563489	-0.752269	-1.13612	-0.969347	-2.06277	0.669361	0.342351	0.862679	0.433193	0.417226	0.246309	0.373944	0.280823	0.28452	0.574688	0.716768	0.255639	0.155832	0.424554
Ssa#XM_014214559.1	Cell Apoptosis	caspase-1-like	LOC106612902	-0.387931	-1.21563	-0.888362	-0.606254	-1.43494	-1.46284	0.996761	-1.03598	1.50515	-1.13333	0.797817	0.996349	1.10398	0.245348	0.574572	0.199018	0.0050655	0.267756	0.498329	0.975128
Ssa#XM_014182136.1	Cell Apoptosis	Caspase recruitment domain-containing protein 8	LOC106590958	-0.730653	-0.800987	-1.28437	-0.953264	-1.12891	-0.996304	0.737579	0.591688	-0.593838	0.668508	0.161255	0.779755	0.417644	0.319499	0.698925	0.471583	0.0885913	0.451855	0.536052	0.565391
Ssa#S30258472	Cell Apoptosis	Apoptosis-associated speck-like protein containing a CARD	LOC106582385	-0.824604	-0.848298	-0.417557	-1.25641	-1.31462	-1.20779	0.762666	-0.145616	1.13041	0.696738	0.307402	0.430207	1.06801	0.0430957	0.598553	0.790843	-0.673604	0.210511	0.152001	0.49806
Ssa#S30258472	Cell Apoptosis	Apoptosis-associated speck-like protein containing a CARD	LOC106582385	-0.824604	-0.848298	-0.417557	-1.25641	-1.31462	-1.20779	0.762666	-0.145616	1.13041	0.696738	0.307402	0.430207	1.06801	0.0430957	0.598553	0.790843	-0.673604	0.210511	0.152001	0.49806
Ssa#XM_014164425.1	Cell Apoptosis	GULP, engulfment adaptor PTB domain containing 1a	LOC106581930	-0.290593	-0.584888	-0.948399	-0.833388	-1.52177	-1.56445	0.485197	0.26606	0.0685165	-0.0189321	0.738506	0.32049	0.437065	0.546551	0.687094	0.529915	0.425566	0.468757	0.32328	0.465415
Ssa#XM_014154070.1	Cell Apoptosis	Forkhead box G1 - Ident 49, uncertain	LOC106576725	-0.211585	-0.739115	-1.02923	-1.37688	-1.03603	-1.33939	0.605299	0.531175	0.700867	0.213323	0.160775	0.0677731	0.442011	0.483327	0.573856	0.580733	0.431832	0.214239	0.545376	0.181641
Ssa#XM_014154070.1	Cell Apoptosis	Forkhead box G1 - Ident 49, uncertain	LOC106576725	-0.211585	-0.739115	-1.02923	-1.37688	-1.03603	-1.33939	0.605299	0.531175	0.700867	0.213323	0.160775	0.0677731	0.442011	0.483327	0.573856	0.580733	0.431832	0.214239	0.545376	0.181641
Ssa#XM_014132122.1	Cell Apoptosis	BCL2/adenovirus E1b 19 kDa interacting protein 3a	LOC100194666	0.604937	-0.8941	-0.619578	-1.43959	-1.41217	-1.41197	0.737447	0.171818	-0.562813	0.18094	0.492444	0.141408	0.368448	0.336569	0.767878	0.761242	0.220682	0.498443	0.52345	0.534518
Ssa#XM_014211146.1	Cell Apoptosis	Apoptosis-stimulating of p53 protein 1	LOC106611188	-0.954559	-0.55314	-0.870523			-1.41558	-0.300136	0.065362	-0.152198	0.09962	0.638337	-0.01902	0.295513	0.444178	0.892203	0.71794	0.292667	0.822543	0.407138	-0.410342
Ssa#XM_014184426.1	Cell Apoptosis	Caspase recruitment domain-containing protein 11	LOC106593089	-0.753374	-0.973732	-0.66771	-0.803988	-0.985104	-0.920026	0.390014	0.213121	0.170505	0.794443	0.546395	0.235803	0.977152	0.041215	0.401429	0.974589	-0.524111	0.609343	-0.197736	0.471766
Ssa#XM_014184426.1	Cell Apoptosis	Caspase recruitment domain-containing protein 11	LOC106593089	-0.753374	-0.973732	-0.66771	-0.803988	-0.985104	-0.920026	0.390014	0.213121	0.170505	0.794443	0.546395	0.235803	0.977152	0.041215	0.401429	0.974589	-0.524111	0.609343	-0.197736	0.471766
Ssa#NM_001141526.1	Cell Apoptosis	Pleckstrin homology-like domain family A member 2	phla2	-0.361865	-0.87345	-0.801443	-0.906876	-1.10328	-0.909312	0.68243	0.121365	1.35254	-0.203514	0.145544	0.063579	0.914149	0.268158	0.951981	0.307079	0.0898832	0.164601	0.0725272	0.0259061
Ssa#XP_014021289.1_75292	Cell Apoptosis	CASP8 and FADD-like apoptosis regulator	LOC106582588	-0.951172	-0.757716	-0.434924	-0.905771		-1.15069	-0.0931567	-0.0168607	0.588972	0.316408	0.49384	0.36589	0.45451	0.128447	0.504956	0.185802	-0.172177	0.595357	0.437631	0.410645
Ssa#XM_014210226.1	Cell Apoptosis	zinc finger protein 395-like	LOC106610718	1.16627	-0.860778	-0.873358	-1.14794	-1.24016	-1.81376	0.476917	0.577774	-0.488035	-0.248733	0.972627	0.595742	0.776219	0.394706	0.138833	0.0275372	0.608633	0.314647	0.154668	0.4682
Ssa#XM_014136156.1	Cell Apoptosis	Cysteine/serine-rich nuclear protein 2	LOC106567166	-1.31607	-0.277507	-0.386083	-0.687787	-0.740172	-1.29092	0.224694	0.21504	1.25829	-0.167443	0.183306	0.186169	1.34822	0.192338	0.0158835	0.207331	0.138507	0.418057	0.126761	0.351385
Ssa#XM_014163106.1	Cell Apoptosis	diablo homolog, mitochondrial-like	LOC106581203	-0.318564	-0.519182	-0.026236	-1.17993	-1.03875	-1.54717	0.0977287	0.271774	1.15256	0.133253	0.414559	0.152389	0.331694	0.530013	0.317758	0.073379	0.400137	0.28118	0.393288	0.0801386
Ssa#XM_014190447.1	Cell Apoptosis	serine/threonine-protein kinase 17A-like	LOC106599289	0.422327	-0.248632	-0.68671	-1.19995	-1.065	-1.83314	0.589048	0.00916698	0.56604	0.55627	0.27328	0.180572	-0.0361102	0.115231	0.495948	0.488072	0.49261	0.328173	0.454166	0.0986347
Ssa#XM_014190447.1	Cell Apoptosis	serine/threonine-protein kinase 17A-like	LOC106599289	0.422327	-0.248632	-0.68671	-1.19995	-1.065	-1.83314	0.589048	0.00916698	0.56604	0.55627	0.27328	0.180572	-0.0361102	0.115231	0.495948	0.488072	0.49261	0.328173	0.454166	0.0986347
Ssa#XM_014123719.1	Cell Apoptosis	BCL2-related ovarian killer b	LOC106560644	-0.979502	-0.449757	-0.467764	-0.508305	-0.779429	-1.33194	-0.339224	0.588512	-0.055117	0.503511	0.829345	0.695181	1.10187	0.394676	0.0578112	0.113022	0.235012	0.332828	-0.345701	0.404977
Ssa#XM_014150774.1	Cell Apoptosis	Striated muscle preferentially expressed protein k	LOC106574743	-0.0725374	-0.788637	-0.376446	-1.04644	-0.945646	-1.14283	0.797155	0.147986	1.05339	-0.318519	0.451986	-0.0143736	1.18309	-0.234281	0.792107	-0.00919267	-0.328986	0.479738	0.00583848	0.366584
Ssa#XM_014150774.1	Cell Apoptosis	Striated muscle preferentially expressed protein k	LOC106574743	-0.0725374	-0.788637	-0.376446	-1.04644	-0.945646	-1.14283	0.797155	0.147986	1.05339	-0.318519	0.451986	-0.0143736	1.18309	-0.234281	0.792107	-0.00919267	-0.328986	0.479738	0.00583848	0.366584
Ssa#XM_014165135.1	Cell Apoptosis	Phosducin-like protein 3	LOC106582251	-0.146751	-1.23358	-0.551391	-0.701447	-0.86805	-0.752907	0.404157	0.340884	-0.576137	-0.101716	0.24436	0.247618	0.75317	0.227606	0.665752	0.46472	0.257979	0.485298	0.365871	0.474564
Ssa#XM_014193272.1	Cell Apoptosis	caspase recruitment domain-containing protein 10-like	LOC106601230	-0.749434	-0.626918	-0.594463	-0.685762		-1.06797	-0.390096	-0.296203	0.919886	-0.147451	-0.161112	0.346625	1.8306	0.0686264	0.0482351	0.481704	-0.602312	1.2286	-0.310341	0.707771
Ssa#XM_014134794.1	Cell Apoptosis	bcl10-interacting CARD protein-like	LOC106566614	-0.588804	-0.670267	-0.698087	-0.693474	-0.646042	-0.929858	0.0347067	0.626175	-0.304894	0.808064	0.37448	-0.00110974	0.205788	0.458297	0.0283282	0.348907	0.418419	0.338232	0.668443	0.2227
Ssa#XM_014130790.1	Cell Apoptosis	Protein RRP5 homolog	LOC106564624	0.533725	0.736437	1.22527	0.607605	0.837046	0.379506	-0.395834	-0.374631	0.440311	-0.221597	-0.256377	-0.386159	-0.734422	-0.547476	-0.550358	-0.351313	-0.231573	-0.218601	-0.410581	-0.0809812
Ssa#XM_014142074.1	Cell Apoptosis	Secretory carrier-associated membrane protein 3	LOC106570091	0.754245	1.59733	-0.116589	0.646781	0.565328	0.874937	0.551217	-0.32016	-1.37847	-0.287996	-0.165878	0.15939	-0.558805	-0.407172	-0.294481	0.321318	-0.428898	-0.901039	-0.524009	-0.087042
Ssa#XM_014190882.1	Cell Apoptosis	S-phase kinase-associated protein 2-like (LOC106563829), X1	LOC106599589	0.187962	0.284335	1.7305	0.952081	0.782995	0.469172	-0.628118	-0.481488	0.068374	-0.284138	-0.310279	-0.388895	-0.357323	-0.293203	-0.195783	-0.400603		-0.506524	-0.425657	-0.203409
Ssa#XM_014167490.1	Cell Apoptosis	Syntaxin-18	LOC106583357	1.00069	0.472668	0.45833	0.74232	0.665235	1.17505	0.0853052	-0.496897	-1.16746	-0.244749	-0.272378	-0.0406378	-0.402987	-0.536303	-0.391504	-0.0344358	-0.181299	-0.421684	-0.0967025	-0.312548
Ssa#XM_014156543.1	Cell Apoptosis	Serine/threonine-protein kinase D2	LOC106578015	0.762641	1.13399	0.155063	0.616785	0.832071	1.05439	-0.377891	-0.0113601	-0.578631	-0.0985474	-0.200227	-0.683625	-0.852196	-0.0829934	-0.05337	-0.222614	-0.216749	-0.311176	-0.435752	-0.4298
Ssa#XM_014204187.1	Cell Apoptosis	apoptosis regulator BAX-like	LOC106607327	0.853574	0.83781	0.814773	0.487362	0.879912	0.715471	-0.374671	-0.296928	0.263912	-0.312182	-0.368936	-0.597957	-0.408332	-0.213291	-0.299077	-0.442343	-0.26998	-0.395286	-0.395473	-0.478356
Ssa#NM_001140346.1	Cell Apoptosis	Apoptosis inhibitor 5	api5	0.647151	0.955304	0.959286	0.406779	0.592481	1.0855	0.033147	-0.741539	0.293721	0.0313934	-0.451029	-0.519594	-0.35033	-0.520736	0.121771	-0.301198	-1.00977	-0.605566	-0.203428	-0.423344
Ssa#XM_014146520.1	Cell Apoptosis	F-box only protein 2	LOC106572398	0.228884	0.241303	0.440659	1.22383	1.02553	1.54986	-0.412125	-0.352153	-0.141777	-0.236545	-0.393969	-0.645732	-0.582447	-0.37431	-0.033052	-0.274505	-0.590348	-0.288061	-0.1371	-0.247947
Ssa#XM_014137482.1	Cell Apoptosis	Apoptosis-inducing factor 1, mitochondrial	aifm1	0.659875	1.2421	0.686974	0.746408	0.652082	0.787805	0.244568	-0.475852	0.493678	-0.149514	-0.364412	-0.922185	-0.431029	-0.719156	-0.0728221	-0.383492	-0.654525	-0.335938	-0.297207	-0.707361
Ssa#XM_014192378.1	Cell Apoptosis	apoptosis regulator BAX-like	LOC106600761	0.0169106	0.811148	1.08773	1.10164	1.36708	0.455185	-0.805045	-0.54074	-0.18101	0.133812	-0.694795	-0.264748	0.179909	-0.110644	-0.888518	-0.958656	-0.317519	-0.0647965	-0.183328	-0.143597
Ssa#XM_014164469.1	Cell Apoptosis	EF-hand domain (C-terminal) containing 2 (efhc2), X1	Ssa#XM_014164469.1	0.826723	0.0361467	0.223925	1.03792	0.982357	1.86913	-0.219741	-0.359111	-0.113945	-0.274158	-0.205528	-0.761612	-0.456059	-0.546651	0.0805397	0.0222577	-0.94939	-0.678797	-0.138872	-0.375125
Ssa#XM_014154294.1	Cell Apoptosis	DNA mismatch repair protein Mlh1	mlh1	0.322037	1.01287	0.867088	0.920905	1.17285	0.701936	-0.186814	-0.410915	-0.284628	-0.312938	-0.404528	-0.557618	-0.582916	-0.169701	-0.471004	-0.241597	-0.40164	-0.270088	-0.297965	-0.405341
Ssa#XM_014166227.1	Cell Apoptosis	Tumor suppressor candidate 2b	LOC106582796	0.800158	0.35875	0.702911	0.916879	1.01449	1.20955	0.0488495	-0.326465	-0.278729	0.0296734	-0.47624	-0.932917	-0.388515	-0.3788	0.0982089	-0.133969	-0.579754	-0.758139	-0.347848	-0.578086
Ssa#XM_014179892.1	Cell Apoptosis	TATA box binding protein	LOC106589653	0.36278	1.12052	1.10749	0.929182	1.03286	0.485372	-0.5897	-0.195346	-0.0399332	-0.579778	-0.409549	-0.297525	-0.390163	-0.230777	-0.50671	-0.520698	-0.29912	-0.384844	-0.256857	-0.337203
Ssa#XM_014179892.1	Cell Apoptosis	TATA box binding protein	LOC106589653	0.36278	1.12052	1.10749	0.929182	1.03286	0.485372	-0.5897	-0.195346	-0.0399332	-0.579778	-0.409549	-0.297525	-0.390163	-0.230777	-0.50671	-0.520698	-0.29912	-0.384844	-0.256857	-0.337203
Ssa#XM_014141634.1	Cell Apoptosis	BCL2/adenovirus E1B 19 kDa protein-interacting protein 2-like	LOC106569908	-0.231362		-0.448816	1.6246	1.27517	2.21564	-0.229136	-0.466281	-0.583111	-0.363019	-0.177361	-0.094364	-0.498742	-0.412695	-0.0357153	-0.765058	-0.297662	-0.324573	-0.128621	-0.058907
Ssa#XM_014193075.1	Cell Apoptosis	apoptosis regulator BAX-like	LOC106601126	0.702785	0.108171	0.718892	0.691371	0.714353	2.24295	-0.193587	-0.52254	-0.114261	-0.290988	-0.354974	-0.397185	-0.498811	-0.534416	-0.324637	-0.427345	-0.369921	-0.492787	-0.312568	-0.344505
Ssa#XM_014176258.1	Cell Apoptosis	anti-apoptotic protein NR-13	LOC106587674	-0.17574	0.356876	0.678723	1.6518	1.24336	1.4581	-0.377206	-0.425334	-0.130495	-0.193325	-0.450908	-0.241832	-0.312952	-0.565174	-0.346465	-0.447049	-0.570613	-0.531647	-0.418544	-0.201557
Ssa#XM_014188395.1	Cell Apoptosis	protein RRP5 homolog (LOC106564627)	LOC106597170	0.239717	0.759521	1.39933	0.605272	0.933003	1.38057	-0.610706	-0.690426	0.525705	-0.0680636	-0.651808	-0.0813173	-0.704342	-0.968423	-0.364968	-0.349249	-0.686418	-0.249109	-0.270774	-0.147509
Ssa#XM_014167737.1	Cell Apoptosis	BTG1 [Salmo salar] B-cell translocation protein 1	LOC106583494	0.112765	0.486273	0.599699	1.37484	1.51031	1.26383	-0.672086	-0.303629	0.0270188	-0.756902	0.0354278	0.12846	-0.170389	-0.772141	-0.738091	-0.865608	-0.691324	-0.194945	-0.339178	-0.0343332
Ssa#XM_014167737.1	Cell Apoptosis	BTG1 [Salmo salar] B-cell translocation protein 1	LOC106583494	0.112765	0.486273	0.599699	1.37484	1.51031	1.26383	-0.672086	-0.303629	0.0270188	-0.756902	0.0354278	0.12846	-0.170389	-0.772141	-0.738091	-0.865608	-0.691324	-0.194945	-0.339178	-0.0343332
Ssa#XM_014154113.1	Cell Apoptosis	caspase-2-like	LOC106576719	1.0457	0.689124	1.37569	0.85609	1.0427	0.84614	-0.440521	-0.240505	0.290901	-0.455135	-0.3616	-0.299385	-0.43665	-0.839913	-0.646041	-1.04235	0.126777	-0.552446	-0.421575	-0.536998
Ssa#XM_014148905.1	Cell Apoptosis	Protein arginine N-methyltransferase 7	prmt7	0.481999	1.21632	1.00921	1.0724	1.15173	1.14004	-0.353896	-0.323242	-0.289985	-0.478291	-0.367604	-0.343968	-0.612849	-0.331754	-0.602509	-0.482481	-0.115415	-0.755253	-0.51861	-0.495845
Ssa#XM_014212990.1	Cell Apoptosis	DNA damage-inducible transcript 4-like protein	LOC106612111	0.436348	0.052134	2.62531	0.353344	1.24817	1.59172	-0.0944428	-0.700266	0.0724253	-0.617767	-0.732443	-0.516721	-0.532701	-0.717632	-0.0791128	-0.185496	-0.728013	-0.566683	-0.481444	-0.426724
Ssa#XM_014212990.1	Cell Apoptosis	DNA damage-inducible transcript 4-like protein	LOC106612111	0.436348	0.052134	2.62531	0.353344	1.24817	1.59172	-0.0944428	-0.700266	0.0724253	-0.617767	-0.732443	-0.516721	-0.532701	-0.717632	-0.0791128	-0.185496	-0.728013	-0.566683	-0.481444	-0.426724
Ssa#XM_014212990.1	Cell Apoptosis	DNA damage-inducible transcript 4-like protein	LOC106612111	0.436348	0.052134	2.62531	0.353344	1.24817	1.59172	-0.0944428	-0.700266	0.0724253	-0.617767	-0.732443	-0.516721	-0.532701	-0.717632	-0.0791128	-0.185496	-0.728013	-0.566683	-0.481444	-0.426724
Ssa#XM_014170333.1	Cell Apoptosis	p53-induced death domain-containing protein 1-like	LOC106584778	1.93896	0.500134	0.664214	0.376991	0.381915	2.45346	0.0300625	-0.754924	-0.417343	-0.667214	-0.232024	-0.435028	-0.582669	-0.799004	0.0190042	-0.0570661	-0.580432	-0.852532	-0.506381	-0.480131
Ssa#XM_014172801.1	Cell Apoptosis	Fas apoptotic inhibitory molecule a	LOC106586020	-0.0931825	0.609788	0.284338	1.7351	1.44818	2.39093	-0.607845	-0.216835	-0.308811	-0.356245	-0.573179	-0.464745	-0.412814	-0.184075	-0.558445	-0.666114	-0.370286	-0.485826	-0.581208	-0.58874
Ssa#NM_001141682.1	Cell Apoptosis	probable Bax inhibitor 1	LOC106583271	0.201399	0.515457	1.58154	1.74547	1.27782	1.34429	-0.947274	-0.834604	0.652237	-0.820064	-0.208415	-0.652302	-0.211015	-0.510364	-0.373404	-0.803274	-0.954874	-0.384889	-0.422648	-0.195078
Ssa#XM_014166926.1	Cell Apoptosis	adaptin ear-binding coat-associated protein 2-like	LOC106583104	0.740692	0.239364	1.92705	1.43151	1.3634	1.08343	-0.45605	-0.996731	0.816822	-0.87961	-0.444117	-0.48647	-0.741967	-0.691101	-0.178395	-0.612714	-1.12323	-0.510446	-0.37257	-0.108885
Ssa#XM_014129728.1	Cell Apoptosis	Ribonucleases P/MRP protein subunit POP1	LOC106563829	1.2264	0.900115	1.76793	0.890349	1.28079	0.728804	-0.751416	-0.405216	-0.140281	-0.872116	-0.620559	-0.169584	-0.417148	-0.420859	-0.116952	-0.575475	-0.473107	-0.872186	-0.665986	-0.293514
Ssa#XM_014210685.1	Cell Apoptosis	BAG family molecular chaperone regulator 5-like	LOC106610958	-0.330042	0.127886	-0.469676	2.51481	1.62691	3.4988	-0.539929	-0.433023	-0.473633	-0.561653	-0.590361	-0.346505	-0.506743	-0.54738	-0.456462	-0.565422	-0.336687	-0.521442	-0.666244	-0.423187
Ssa#XM_014139743.1	Cell Apoptosis	serine/arginine repetitive matrix protein 1-like	LOC106568914	-1.31467	-1.18071		2.98342	2.02514	3.83769	-0.665368	-0.0673404	-0.550808	-0.548138	-0.866838	-0.890618	-0.562498	-0.0627294	-0.686788	0.131539	-0.891618	-0.238802	0.316591	-0.767458
Ssa#XM_014182927.1	Cell Apoptosis	Caspase-2	LOC106605831	0.991876	1.74943	0.504354	1.43879	1.32454	1.24401	-0.498959	-0.56981	-0.449747	-0.682557	-0.498225	-0.264904	-0.594799	-0.524011	-0.605079	-0.587647	-0.23914	-0.561842	-0.659398	-0.51686
Ssa#XM_014201639.1	Cell Apoptosis	caspase-2-like	LOC106605738	0.507944	1.60341	1.73507	0.683093	1.80971	1.46935	-0.804244	-0.586169	-0.0335338	-0.329496	-0.662095	-0.7404	-0.637216	-0.310861	-0.562293	-0.933403	-0.843777	-0.60725	-0.0653698	-0.692463
Ssa#XM_014188255.1	Cell Apoptosis	protein lifeguard 2-like	LOC106597016	0.240752	-0.328501	0.608608	2.76477	2.39929	2.50199	-0.262087	-0.394867	-1.02683	-0.315975	-0.516259	-1.022	-0.817754	-0.939068	-0.548545	-0.326994	-0.451038	-0.785272	-0.302654	-0.477573
Ssa#XM_014138260.1	Cell Apoptosis	S-phase kinase-associated protein 2-like	LOC106568170	1.17948	1.8832	2.40964	1.33886	1.85424	1.28126	-0.0887764	-1.66541	0.231404	-1.67226	-0.73571	-0.321224	-0.95834	-0.88841	-0.43241	-1.02982	-0.47823	-0.61238	-0.41533	-0.87978
Ssa#XM_014178407.1	Cell Apoptosis	Shugoshin-like 1	LOC106588889	1.3295	0.826944	1.64791	2.28551	1.91944	1.99477	-0.65605	-1.54459	-0.133516	-0.89345	-0.101638	-0.356636	-1.32188	-1.10941	-0.72919	-0.525333	-0.905	-0.79275	-0.387224	-0.547416
Ssa#XM_014129142.1	Cell Apoptosis	BCL2-associated agonist of cell death a	LOC106563493	1.51698	1.09405	1.31381	2.10752	2.23679	2.68215	-0.396149	-0.957841	-0.31358	-1.15199	-0.847711	-1.1261	-0.696805	-0.712001	-0.431339	-0.635764	-0.673938	-1.0687	-1.00641	-0.932961
Ssa#XM_014167394.1	Cell Autophagy	Engulfment and cell motility 1	LOC106583331	-1.38064	-2.17946	-1.82748	-2.28361	-2.28509	-2.69701	1.17318	0.710207	0.460628	0.887796	1.06971	0.661271	1.41795	0.634396	0.973953	1.22431	0.791636	0.920098	0.857528	0.87063
Ssa#XM_014197319.1	Cell Autophagy	Vacuole membrane protein 1	LOC106603519	-1.29022	-1.83186	-2.62304	-1.86048	-2.24533	-2.72082	0.660591	1.19807	0.104805	0.644793	0.775583	1.37988	1.41278	0.90154	0.35425	0.591679	1.37539	1.14356	0.562396	1.46647
Ssa#XM_014134142.1	Cell Autophagy	stabilin-1-like	LOC106566251	-1.51727	-1.46465	-2.02891	-1.56286	-2.21844	-1.74762	0.43068	0.48526	0.54472	0.634711	0.640631	0.857242	1.55222	0.924187	0.658266	0.814273	0.4745	1.07769	0.762598	0.682804
Ssa#XM_014178476.1	Cell Autophagy	Engulfment and cell motility 1	LOC106570440	-0.963452	-1.08522	-1.81959	-1.90897	-2.54807	-2.16883	0.689971	0.559265	1.73805	0.713451	0.865677	0.788416	0.610213	0.719187	0.821846	0.93791	0.611391	0.490572	0.324393	0.623809
Ssa#XM_014142778.1	Cell Autophagy	Engulfment and cell motility 1	LOC106570440	-0.874162	-1.08238	-1.92791	-1.86608	-2.52777	-2.13996	0.746522	0.554006	1.79647	0.569515	0.847245	0.950917	0.655213	0.588546	0.837247	0.736583	0.593748	0.520142	0.355425	0.666693
Ssa#XM_014170117.1	Cell Autophagy	Fish virus induced TRIM-7	LOC106584633	-1.83936	-1.89922	-2.08337	-1.39463	-1.19742	-1.68337	1.5014	0.0274205	-1.76083	0.503968	1.12752	1.53552	1.08763	0.501675	0.713657	1.06245	0.0771925	0.933868	1.8069	0.979038
Ssa#XM_014170182.1	Cell Autophagy	Fish virus induced TRIM-7	LOC106584676	-1.6459	-1.87468	-1.5229	-1.26927	-1.28911	-0.556524	0.971138	0.189343	-1.05027	0.40156	1.18737	1.0871	0.814094	0.362667	0.799962	0.875867	0.014788	0.373388	1.27062	0.860758
Ssa#XM_014170166.1	Cell Autophagy	Fish virus induced TRIM-7	LOC106584665	-1.47983	-1.47731	-1.54495	-1.02464	-0.81123	-1.78654	1.66663	0.464006	-1.33557	-0.0716165	1.27988	0.810693	1.12626	0.266221	0.667314	1.11404	-1.24246	0.483066	1.89476	1.00129
Ssa#XM_014216402.1	Cell Autophagy	Transmembrane protein 59-like	LOC106613787	-0.164461	-1.13221	-1.12676	-1.62689	-1.44203	-2.52034	0.480004	0.766919	0.261479	0.478792	0.791025	0.996657	0.728751	0.698108	0.266579	-0.0532721	0.683992	0.527326	0.579224	0.807119
Ssa#XM_014208848.1	Cell Autophagy	Tectonin beta-propeller repeat-containing protein	LOC106609825	-1.1757	-0.956989	-1.00832	-1.46424	-1.36739	-1.86445	0.526685	0.947148	0.474614	0.106126	0.396792	0.138754	0.227692	0.573055	0.760555	0.958402	1.44529	0.378576	0.850267	0.0531288
Ssa#XM_014123442.1	Cell Autophagy	Autophagy-related 4C	atg4c	-0.537247	-0.997535	-1.39685	-1.38662	-0.904955	-1.43852	0.797128	1.33506	0.456354	1.40403	-1.13287	-0.23964	0.61453	0.386402	0.05932	0.665667	0.647275	1.40924	0.448322	-0.189125
Ssa#XM_014153468.1	Cell Autophagy	DNA damage-regulated autophagy modulator protein 1-like	LOC106576345	-0.915238	-1.16914	-1.03814			-1.7288	0.728004	0.236451	0.419198	-0.276875	0.384252	0.0509927	0.385127	0.359583	0.486489	0.390249	0.162006	0.308608	0.636691	0.580536
Ssa#XM_014150468.1	Cell Autophagy	Autophagy-related protein 9A	LOC106574532	0.228515	-0.741613	-1.14518	-1.21229	-1.15764	-1.60727	0.5769	0.480372	-0.370983	0.105059	0.565558	0.624182	0.372683	0.480299	0.49803	0.485694	0.579517	0.449518	0.392751	0.39589
Ssa#NM_001141602.2	Cell Autophagy	ATG4 autophagy related 4 homolog A (S. cerevisiae) (atg4a)	Ssa#NM_001141602.2	-0.588309	-0.887092	-0.882513	-0.995669	-0.93883	-1.0512	0.381981	0.883314	-0.441527	0.831642	0.392958	0.0930032	0.397078	0.826025	0.208938	-0.244698	0.298395	0.147244	0.912174	0.657083
Ssa#XM_014151808.1	Cell Autophagy	Autophagy-related protein 9A	LOC106575328	-0.00964096	-0.557445	-1.17146	-0.829473	-0.985279	-1.12988	0.283717	0.845806	-0.392122	0.226591	0.400161	0.576767	0.457825	0.718607	0.302196	0.339359	-0.422991	0.32957	0.615486	0.402207
Ssa#XM_014173873.1	Cell Autophagy	KIAA0226-like ortholog	kiaa0226l	-0.890371	-0.774619	-0.631517			-1.09806	0.288987	0.0885875	0.385271	0.468743	0.273197	0.39106	0.805057	-0.19006	0.318076	0.307179	-0.341539	0.388391	-0.130892	0.342507
Ssa#XM_014173873.1	Cell Autophagy	KIAA0226-like ortholog	kiaa0226l	-0.890371	-0.774619	-0.631517			-1.09806	0.288987	0.0885875	0.385271	0.468743	0.273197	0.39106	0.805057	-0.19006	0.318076	0.307179	-0.341539	0.388391	-0.130892	0.342507
Ssa#XM_014140636.1	Cell Autophagy	ATG9 autophagy related 9 homolog A	LOC106569346	-0.254271	-0.0565054	-0.278658	1.7401	1.3318	2.53744	-0.452991	-0.117013	-0.496971	-0.446098	-0.404183	-0.285606	-0.207399	-0.446154	-0.441724	-0.416677	-0.114766	-0.429966	-0.392863	-0.367493
Ssa#XM_014191191.1	Cell Autophagy	ATG9 autophagy related 9 homolog A	LOC106599848	-0.306867	-0.464811	-0.224701	2.0027	1.39284	2.75744	-0.533991	-0.172118	-0.472801	-0.30912	-0.402317	-0.446914	-0.311187	-0.40182	-0.460703	-0.520171	-0.0604618	-0.338794	-0.413548	-0.312643
Ssa#XM_014203601.1	Cell Autophagy	cysteine protease ATG4D-like (LOC106601328)	LOC106607042	0.39186	0.29175	1.5191	1.56101	1.46065	2.02799	-0.811977	-0.494484	-0.507076	-0.0883029	-0.598918	-0.504117	-0.6617	-0.44229	-0.368079	-0.540085	-1.11525	-0.550839	-0.140174	-0.429049
Ssa#XM_014192921.1	Cell chromosome	Enhancer of zeste homolog 2	LOC106601045	-0.677887	-1.94373	-2.21578	-2.38968	-2.87059	-3.03517	0.815756	1.11127	-0.102658	0.864351	0.9623	0.887831	1.40388	1.0921	0.909762	0.917722	0.993158	1.1291	1.01551	1.13273
Ssa#XM_014204153.1	Cell chromosome	Enhancer of zeste homolog 2	LOC106607313	-1.03616	-1.49988	-1.98938	-2.14953	-2.72384	-2.79	0.827998	0.861239	-0.0500071	0.68642	0.982306	0.627448	1.18042	0.870968	1.0094	1.2093	0.754256	1.21281	1.10587	0.910386
Ssa#XM_014146292.1	Cell chromosome	DNA	Ssa#XM_014146292.1	-0.81858	-1.13872	-1.7431	-3.11822	-2.24807	-2.62285	0.924653	0.985583	0.133574	0.57985	0.622423	0.858325	0.856391	1.32564	0.718415	0.869762	0.943908	0.997908	1.02564	0.847462
Ssa#XM_014158911.1	Cell chromosome	histone H1.0-B-like	LOC106579217	-0.944554	-1.88323	-1.46914	-2.13829	-2.78002	-2.26875	0.690328	0.874414	0.828321	0.27211	0.795683	0.683284	1.20516	0.838964	1.02709	0.827093	0.570068	0.886076	1.12484	0.86057
Ssa#XM_014196534.1	Cell chromosome	jimonji domain containing histone lysine demethylase	LOC106603203	-0.760718	-1.47008	-1.86899	-2.02698	-2.35823	-2.59118	0.953709	0.732599	0.6213	0.0422549	1.18109	0.674097	0.928379	0.795534	0.993439	0.860178	0.600302	0.878579	0.954838	0.85987
Ssa#XM_014158643.1	Cell chromosome	Ataxin 7-like 3	LOC106579095	-1.12899	-1.17485	-1.6155	-2.46283	-2.32401	-2.25652	0.970564	0.991753	0.531207	0.254942	0.596861	0.723354	0.811029	1.0838	0.890148	1.01993	1.04187	0.709243	0.801693	0.536332
Ssa#XM_014158643.1	Cell chromosome	Ataxin 7-like 3	LOC106579095	-1.12899	-1.17485	-1.6155	-2.46283	-2.32401	-2.25652	0.970564	0.991753	0.531207	0.254942	0.596861	0.723354	0.811029	1.0838	0.890148	1.01993	1.04187	0.709243	0.801693	0.536332
Ssa#XM_014178405.1	Cell chromosome	Histone acetyltransferase KAT2A	LOC106588888	-0.850755	-1.45809	-1.73834	-1.52505	-1.96085	-2.33914	0.864527	0.87534	-0.372551	0.0873024	0.669452	0.944547	0.733435	1.368	0.804033	0.905766	0.795266	0.850109	0.599995	0.747025
Ssa#XM_014130654.1	Cell chromosome	Histone-lysine N-methyltransferase SETD1B	setd1b	-0.815483	-1.51334	-1.65322	-2.22485	-2.03602	-1.18968	0.882275	0.676775	1.05305	0.565359	0.381119	0.176815	0.801621	0.799637	0.899201	0.893919	0.537813	0.687326	0.764451	0.313244
Ssa#XM_014151400.1	Cell chromosome	Bromodomain adjacent to zinc finger domain protein	LOC106575161	-0.854637	-1.71554	-2.11586	-1.38927	-1.80183	-1.21293	0.794385	0.775315	-0.0708905	0.419992	0.752776	0.53528	0.573797	0.880841	0.69411	0.745827	0.893903	0.647907	0.823022	0.623784
Ssa#XM_014176122.1	Cell chromosome	protein RNA-directed DNA methylation 3-like	LOC106587591	-0.790748	-0.685258	-2.61882	-1.86851	-0.993758	-1.91855	0.854305	1.96777	0.341224	2.03928	-1.46699	0.0147104	0.765245	0.0955694	-0.0283356	1.08806	0.884344	1.83936	0.635128	-0.154047
Ssa#XM_014176122.1	Cell chromosome	protein RNA-directed DNA methylation 3-like	LOC106587591	-0.790748	-0.685258	-2.61882	-1.86851	-0.993758	-1.91855	0.854305	1.96777	0.341224	2.03928	-1.46699	0.0147104	0.765245	0.0955694	-0.0283356	1.08806	0.884344	1.83936	0.635128	-0.154047
Ssa#XM_014169216.1	Cell chromosome	nascent polypeptide-associated complex subunit alpha, muscle-specific form-like	LOC106584206	0.524338	-1.39682	-1.53507	-2.16729	-2.03424	-2.23003	1.20699	0.537161	0.181188	0.744067	0.286619	0.733732	0.659609	0.750558	0.84515	0.750705	0.910691	0.358683	0.503795	0.370185
Ssa#XM_014137806.1	Cell chromosome	non-histone chromosomal protein HMG-14-like	LOC106567917	-1.13699	-0.626874	-0.964298	-1.5218	-1.90947	-2.25135	0.611391	0.405957	1.5834	-0.190708	1.08834	0.789657	0.894444	0.407372	0.533254	0.480433	0.512968	0.458078	0.29506	0.541125
Ssa#XM_014132540.1	Cell chromosome	Lysine-specific demethylase 5B	LOC106565423	-0.392536	-1.09208	-1.0408	-1.7153	-1.86199	-1.84814	0.434665	0.789923	0.0429486	0.596811	0.495897	0.489824	0.787504	0.799073	0.57902	0.610845	0.277015	0.699655	0.763674	0.583978
Ssa#XM_014199612.1	Cell chromosome	SET domain containing (lysine methyltransferase) 7 (setd7), X1	Ssa#XM_014199612.1	-0.174487	-0.955106	-1.1233	-1.70892	-2.0341	-1.87008	0.843681	0.619043	0.0579433	0.587583	0.926421	0.456208	0.50138	0.268153	0.781298	0.866869	-0.00767639	0.74743	0.63396	0.583691
Ssa#XM_014136430.1	Cell chromosome	high mobility group protein HMG-I/HMG-Y-like	LOC106567288	-0.0112319	-0.881466	-1.45856	-1.43967	-1.57186	-1.99609	0.601393	0.463998	-0.0448049	0.544797	0.653904	0.0508707	0.72516	0.128723	0.862668	0.922805	0.41141	0.784849	0.513295	0.73982
Ssa#NM_001140999.2	Cell chromosome	fragile X mental retardation 1	fmr1	-0.654015	-0.898063	-1.60222	-1.2521	-1.6214	-1.1685	0.766923	0.439527	0.191091	0.774282	0.705288	0.192657	0.530238	0.477607	0.62114	1.01589	0.327991	0.510706	0.3402	0.302771
Ssa#XM_014138369.1	Cell chromosome	Histone-lysine N-methyltransferase SETD1B	LOC106568221	-0.857529	-1.76554	-1.63931	-1.29843	-1.46376	-0.106053	0.929871	0.344966	0.79042	0.305256	0.324212	-0.0566279	0.651108	0.588867	0.717127	0.701852	0.348734	0.479607	0.761776	0.243471
Ssa#XM_014167209.1	Cell chromosome	Lysine-specific demethylase 5B	LOC106583259	-0.400656	-0.992688	-0.947018	-1.30052	-1.51392	-1.96498	0.494687	0.79473	0.973129	0.306749	0.158151	0.293703	0.732679	0.697273	0.598416	0.404677	0.429191	0.478007	0.437193	0.321188
Ssa#XM_014197592.1	Cell chromosome	DNA	Ssa#XM_014197592.1	-0.519221	-0.418385	-0.958579	-1.58574	-1.38712	-1.9676	0.457054	0.659103	0.674397	0.329399	0.403956	0.225594	0.661249	0.564994	0.688741	0.39954	0.786318	0.415211	0.277369	0.29372
Ssa#XM_014211480.1	Cell chromosome	Structural maintenance of chromosomes protein 6	LOC106611344	-0.1895	-0.262919	-0.531224	-1.78973	-1.60406	-2.25051	0.579863	0.474025	0.361896	0.262515	0.667748	0.500596	0.118558	0.600398	0.485179	0.405569	0.999331	0.478653	0.340498	0.353124
Ssa#XM_014149127.1	Cell chromosome	Chromodomain-helicase-DNA-binding protein 1	LOC106573776	-0.188325	-0.490297	-0.812644	-1.83499	-1.35025	-1.90831	0.456429	0.691258	0.143057	0.442393	0.528727	0.70621	0.572759	0.360405	0.318649	0.320051	0.460454	0.402734	0.546612	0.635087
Ssa#XM_014188167.1	Cell chromosome	protein PML-like	LOC106596922	-0.931961	-1.06954	-0.72206	-0.827338	-1.21186	-1.45629	0.875731	0.171425	0.465197	0.558503	0.294712	0.375712	0.605813	0.683171	0.505083	0.292099	-0.0734226	0.643152	0.324277	0.49758
Ssa#XM_014188167.1	Cell chromosome	protein PML-like	LOC106596922	-0.931961	-1.06954	-0.72206	-0.827338	-1.21186	-1.45629	0.875731	0.171425	0.465197	0.558503	0.294712	0.375712	0.605813	0.683171	0.505083	0.292099	-0.0734226	0.643152	0.324277	0.49758
Ssa#XM_014188167.1	Cell chromosome	protein PML-like	LOC106596922	-0.931961	-1.06954	-0.72206	-0.827338	-1.21186	-1.45629	0.875731	0.171425	0.465197	0.558503	0.294712	0.375712	0.605813	0.683171	0.505083	0.292099	-0.0734226	0.643152	0.324277	0.49758
Ssa#XM_014201449.1	Cell chromosome	histone-lysine N-methyltransferase 2A-like	LOC106605615	-0.923949	-1.52815	-0.933519	-0.952339	-0.796108	-1.05044	0.265239	0.37669	-0.0749082	0.152297	0.389978	0.345248	0.530799	0.810657	0.379345	0.229238	0.486754	0.628432	1.00765	0.657084
Ssa#XM_014153984.1	Cell chromosome	H2A histone family, member Y2	LOC106576681	0.170667	-0.258769	-0.573247	-1.78353	-1.70763	-1.98428	0.618894	0.552753	1.13818	0.191074	0.190385	0.298844	0.359881	0.537885	0.533298	0.300717	0.599552	0.292056	0.314999	0.208254
Ssa#XM_014132812.1	Cell chromosome	histone H1x	LOC106565554	0.0219623	-1.97819	-1.48656	-0.843262	-1.04723	-0.609575	0.606695	0.57445	-0.589832	0.114348	0.737205	0.659103	0.505515	0.372966	0.504592	0.490649	0.521004	0.458814	0.569961	0.417386
Ssa#XM_014131640.1	Cell chromosome	Chromodomain-helicase-DNA-binding protein 6	LOC106565042	-0.295201	-0.722064	-1.43667	-1.25639	-0.684164	-1.54108	1.25127	1.26726	0.383611	1.72053	-1.47896	-0.278625	0.508939	-0.140823	0.265096	1.07991	0.538972	1.12321	0.36956	-0.674399
Ssa#XM_014176916.1	Cell chromosome	Histone-lysine N-methyltransferase ASH1L	LOC106588182	-0.82181	-1.00798	-1.01128	-1.01807	-0.946425	-1.03828	0.547673	-0.109801	0.349904	0.204112	0.508222	-0.0419597	0.709633	0.585542	0.447243	0.566468	0.659166	0.448624	0.647859	0.321178
Ssa#XM_014197413.1	Cell chromosome	non-histone chromosomal protein HMG-14-like	LOC106603561	-0.910426	-0.0775171	-0.889538	-0.88636	-0.99541	-1.30426	0.648415	0.348095	1.50216	0.0935535	0.686533	0.743072	0.737984	0.0202202	0.1129	0.436945	0.131075	0.190524	-0.693799	0.105834
Ssa#XM_014142909.1	Cell chromosome	histone acetyltransferase KAT2B-like	LOC106570503	-0.155322	-0.735731	-0.362038	-0.91564	-0.95678	-1.85782	0.309553	0.347585	0.153327	-0.237855	0.232576	0.108726	0.610838	0.67913	0.52022	0.302474	0.224501	0.531482	0.668224	0.532548
Ssa#XM_014206992.1	Cell chromosome	Lysine	LOC106608825	-0.150812	-0.472786	-0.634208	-0.80956	-1.1932	-1.5801	0.261773	0.286717	1.08943	0.0269578	0.872982	0.177076	0.130154	0.172356	0.264523	0.0702389	0.3973	0.254393	0.359976	0.476804
Ssa#XM_014152237.1	Cell chromosome	late histone H2A.2.2-like	LOC106575627	0.277148	0.0292056	-1.03071	-1.21789	-0.758234	-1.92027	0.56046	-0.821703	-0.933399	0.588055	0.724465	0.601093	0.560187	-0.464668	0.950291	1.92143	0.754661	0.679891	0.882835	-1.38285
Ssa#KSS333	Cell chromosome	Histone-lysine N-methyltransferase MLL2	Ssa#KSS333	-0.537684	-0.429264	-0.265712	-0.768556	-0.883104	-1.69034	0.167845	0.190118	0.4355	0.000330055	0.726062	0.655871	0.67401	-0.189539	0.182105	-0.107622	0.257835	0.47655	0.494217	0.611382
Ssa#XM_014135450.1	Cell chromosome	Histone deacetylase 4	LOC106566895	-0.789234	-0.773965	-0.584997	-0.600724	-0.812024	-0.962092	-0.037972	0.31349	-0.0840213	0.479104	0.770901	0.987946	0.592002	0.238068	-0.114544	0.00573113	0.262377	0.518641	0.0676265	0.523691
Ssa#XM_014198271.1	Cell chromosome	core histone macro-H2A.1	LOC106603967	0.568684	-0.565107	-0.802429	-0.77605	-1.49851	-1.44627	0.726395	0.453848	-0.504747	0.617039	0.352542	0.272718	0.339424	0.579461	0.477403	0.211833	0.0725965	0.232743	0.429344	0.259079
Ssa#XM_014198271.1	Cell chromosome	core histone macro-H2A.1	LOC106603967	0.568684	-0.565107	-0.802429	-0.77605	-1.49851	-1.44627	0.726395	0.453848	-0.504747	0.617039	0.352542	0.272718	0.339424	0.579461	0.477403	0.211833	0.0725965	0.232743	0.429344	0.259079
Ssa#XM_014156914.1	Cell chromosome	histone H1.0-B-like	LOC106578255	-1.05552	-2.1932	-1.94327	0.622101	-0.260293	0.383276	0.261637	-0.015442	-0.059306	0.24193	0.74945	0.373096	0.483635	-0.139904	0.464601	0.269786	0.254358	0.495336	0.610829	0.456899
Ssa#XM_014190867.1	Cell chromosome	thymocyte selection-associated high mobility group box protein TOX-like	LOC106599578	-0.453312	-0.536936	-0.527863	-0.878256	-0.89732	-1.12325	-0.352038	0.572953	-0.240321	1.30518	-0.739183	0.527176	0.198576	0.687312	-0.225456	-0.43949	0.319492	1.08717	1.13253	0.583032
Ssa#XM_014190867.1	Cell chromosome	thymocyte selection-associated high mobility group box protein TOX-like	LOC106599578	-0.453312	-0.536936	-0.527863	-0.878256	-0.89732	-1.12325	-0.352038	0.572953	-0.240321	1.30518	-0.739183	0.527176	0.198576	0.687312	-0.225456	-0.43949	0.319492	1.08717	1.13253	0.583032
Ssa#XM_014208165.1	Cell chromosome	histone-lysine N-methyltransferase 2E-like	LOC106609379	-0.0345967	-0.975443	-1.11181	-0.755357	-0.682075	-0.756755	0.689142	0.352014	-0.267998	0.255052	0.22798	0.146751	0.101794	0.272635	0.549002	0.483519	0.241606	0.194352	0.547657	0.522528
Ssa#XM_014149937.1	Cell chromosome	Bromodomain adjacent to zinc finger domain protein	LOC106574231	-0.859864	-1.14458	-1.13826	-0.614907	-0.267106	-0.245064	-0.307083	0.385589	-0.0984801	0.624257	0.498728	-0.0117355	0.416657	0.535172	0.00530333	0.219799	0.171293	0.582654	0.868648	0.378964
Ssa#XM_014129042.1	Cell chromosome	Histone-arginine methyltransferase CARM1	LOC106563444	-0.958835	-0.713334	-0.231908	-0.614007	-0.886463	-0.854321	0.510028	0.203056	1.296	0.478919	0.825259	-0.133107	0.765488	0.224361	0.146861	-0.0149481	-0.0976489	-0.00464211	-0.0670994	0.126344
Ssa#XM_014146443.1	Cell chromosome	histone deacetylase 7-like	LOC106572365	-0.569178	-0.670591	-0.972106	-0.796845	-0.63365	-0.576277	0.692252	0.0986351	0.0177106	0.221602	0.508112	0.260665	0.322091	-0.172677	0.392879	0.50487	0.0978351	0.476997	0.626679	0.170995
Ssa#XM_014164825.1	Cell chromosome	Centromere protein J	cenpj	0.280961	0.387659	0.72491	0.598953	1.30588	0.915105	-0.50778	-0.556025	-0.242418	-0.568902	-0.0693065	-0.0711485	-0.5481	0.0537341	-0.531516	-0.771708	-0.303267	-0.103337	0.221677	-0.215361
Ssa#XM_014129454.1	Cell chromosome	High mobility group protein B3	LOC106563671	1.39926	0.910709	1.3881	0.19051	0.348087	-0.003863	-0.575555	-0.452297	0.656852	-0.25403	-0.864568	-0.174807	-0.552102	-0.11078	-0.341536	-0.26638	-0.721866	-0.119362	-0.141511	-0.314858
Ssa#XM_014137342.1	Cell chromosome	Centromere/kinetochore protein zw10 homolog	LOC106567722	0.368026	0.847007	0.853773	0.82744	0.922129	0.480048	-0.330821	-0.440508	0.375852	-0.413582	-0.255923	-0.19999	-0.510818	-0.354283	-0.281401	-0.420431	-0.269601	-0.443724	-0.397477	-0.355721
Ssa#XM_014212126.1	Cell chromosome	Lysine-specific demethylase 2B	LOC106611679	0.55523	0.0139061	0.978506	0.882587	0.758974	1.1152	-0.224595	-0.436983	-0.00200337	-0.299689	-0.365542	-0.317374	-0.339065	-0.543316	-0.0931309	-0.167941	-0.56701	-0.364479	-0.38401	-0.199263
Ssa#XM_014209401.1	Cell chromosome	mucin-5AC-like	LOC106610204	0.575554	0.426761	0.46928	0.569527	0.599163	1.68682	-0.245616	-0.56635	-0.315392	-0.587986	-0.146457	-0.120715	-0.131016	-0.549593	-0.0233278	-0.13763	-0.398653	-0.728707	-0.19536	-0.180309
Ssa#XM_014182733.1	Cell chromosome	Lysine-specific demethylase 4C	LOC106591509	0.310124	0.0128151	1.47752	0.306233	0.440731	1.81005	-0.409218	-0.525783	-0.145933	-0.294411	-0.154048	-0.0901489	-0.294185	-0.348961	-0.493854	-0.468055	-0.603094	-0.178928	-0.17813	-0.172721
Ssa#XM_014157133.1	Cell chromosome	Enhancer of zeste homolog 2	ezh2	0.474418	0.647185	0.771552	0.691379	0.774761	1.0229	0.217256	-0.380211	-0.193594	-0.338898	-0.27018	-0.273141	-0.431379	-0.978546	0.0386865	-0.0835433	-0.593192	-0.470054	-0.288105	-0.337285
Ssa#NM_001279011.1	Cell chromosome	Histone deacetylase 1	hda1b	0.538992	0.721427	0.78899	0.797227	0.792557	0.756811	-0.233693	-0.551163	0.221035	-0.940767	0.00790519	-0.345807	-0.369865	-0.400232	-0.180016	-0.210478	-0.451127	-0.133404	-0.599418	-0.208978
Ssa#NM_001279011.1	Cell chromosome	Histone deacetylase 1	hda1b	0.538992	0.721427	0.78899	0.797227	0.792557	0.756811	-0.233693	-0.551163	0.221035	-0.940767	0.00790519	-0.345807	-0.369865	-0.400232	-0.180016	-0.210478	-0.451127	-0.133404	-0.599418	-0.208978
Ssa#XM_014133524.1	Cell chromosome	heterochromatin protein 1-binding protein 3-like	LOC106565886	0.111877	1.22427	1.43584	0.878712	0.963303	-0.216598	-0.424754	-0.337369	0.357555	-0.207792	-0.0467074	-0.14603	-0.226179	-0.49061	-0.500835	-0.588497	-0.5801	-0.524031	-0.522555	-0.159511
Ssa#XM_014187154.1	Cell chromosome	histone-lysine N-methyltransferase NSD2-like	LOC106607996	-0.201211	0.439457	1.33911	1.24372	0.928452	0.668001	-0.386858	-0.680246	-0.132121	-0.0121369	-0.185081	-0.341035	-0.880501	-0.233267	-0.141991	0.0657931	-0.521426	-0.417872	-0.508879	-0.0419179
Ssa#XM_014209946.1	Cell chromosome	Structural maintenance of chromosomes protein	LOC106610560	-0.125737	-0.396224	0.333143	1.35273	1.65022	1.62997	0.11259	0.0182984	-0.821697	0.476466	-1.74692	0.322996	-0.382298	-0.0645926	-0.945297	-0.162546	-0.415091	0.0626754	-0.406978	-0.491726
Ssa#XM_014153408.1	Cell chromosome	condensin complex subunit 1-like	LOC106576306	0.471747	0.394868	0.941917	0.929686	1.09518	0.628106	-0.248482	-0.541183	-0.151862	-0.596299	-0.301656	-0.199207	-0.313822	-0.283106	-0.323995	-0.325502	-0.290163	-0.319402	-0.348604	-0.218221
Ssa#XM_014197963.1	Cell chromosome	PHD finger protein 15, isoform CRA_d; Protein Jade	LOC106603811	0.739215	1.54442	0.477536	0.59924	0.815328	0.289525	-0.607798	0.0797998	-0.882374	0.0359858	-0.255702	-0.0607704	-0.422477	-0.132432	-0.647811	-0.522951	0.132568	-0.311263	-0.55091	-0.319131
Ssa#XM_014210413.1	Cell chromosome	Histone deacetylase 1	LOC106610811	0.21571	0.738473	1.25728	0.614251	1.02989	0.60997	0.034577	-0.532188	-0.274488	-0.740032	-0.54786	-0.181227	-0.765779	-0.353182	-0.434102	0.0320944	-0.301271	-0.203528	-0.0550377	-0.143557
Ssa#XM_014183206.1	Cell chromosome	Histone-arginine methyltransferase CARM1	LOC106591939	-0.2235	0.556522	1.62463	1.45386	0.986928	0.145652	-0.567521	-0.36463	0.271566	-0.27898	-0.331335	-0.0929719	-0.464249	-0.310692	-0.451651	-0.505273	-0.298203	-0.385908	-0.533749	-0.230485
Ssa#XM_014136517.1	Cell chromosome	zinc finger protein 175-like	LOC106567364	0.796784	0.510603	0.897259	0.906959	0.909101	0.528261	-0.162313	-0.320845	-0.609076	-0.468013	0.00677861	-0.108158	-0.449415	-0.252081	-0.400901	-0.464935	-0.23185	-0.31907	-0.456561	-0.312529
Ssa#XM_014153351.1	Cell chromosome	Chromodomain helicase DNA binding protein 4b	LOC106576265	1.18123	1.11339	0.644996	0.461172	1.48926	-0.326198	-0.495915	-0.117651	-0.676429	-0.0399239	-0.207079	-0.121062	-0.526327	-0.065151	-1.00657	-0.835905	0.396231	-0.208233	-0.220542	-0.439287
Ssa#XM_014164859.1	Cell chromosome	Chromatin assembly factor 1 subunit B	LOC106582111	0.411237	0.588043	0.728448	0.724655	0.813298	1.31108	-0.377292	-0.475177	-0.0149299	-0.414368	-0.241322	-0.390634	-0.395878	-0.213886	-0.228137	-0.362717	-0.416104	-0.478038	-0.360199	-0.208079
Ssa#XM_014177999.1	Cell chromosome	centromere protein K-like	LOC106588720	0.567109	0.674271	1.04569	0.770428	0.904817	0.657646	-0.154036	-0.393711	0.291462	-0.691503	-0.0743873	-0.275174	-0.845456	-0.550354	-0.451181	-0.412749	-0.168056	-0.508674	-0.14343	-0.242705
Ssa#XM_014172790.1	Cell chromosome	Chromosome transmission fidelity protein 18 homolo	chtf18	0.789225	0.462684	1.34678	0.892052	1.11273	0.158299	0.288688	-0.259219	-0.111543	-0.691745	-0.631647	-0.273159	-0.359461	-0.0463833	-0.640105	-0.45627	0.343426	-0.554437	-0.866215	-0.503704
Ssa#XM_014156307.1	Cell chromosome	potential DNA-binding protein C17orf49 homolog	cq049	1.15566	1.04942	0.874055	0.386421	0.599026	0.722002	-0.506993	-0.568686	-0.202051	-0.279422	0.103817	-0.550211	-0.215127	-0.571608	-0.0440055	-0.264196	-0.749154	-0.557823	-0.191046	-0.190075
Ssa#XM_014147774.1	Cell chromosome	sister chromatid cohesion protein DCC1-like	LOC106573084	0.250182	0.872237	1.83198	0.517791	1.02541	0.349213	-0.435863	-0.36476	0.235525	-0.313809	0.078552	-0.177405	-0.667594	-0.390911	-0.350802	-0.366611	-0.653594	-0.490902	-0.344089	-0.604557
Ssa#XM_014156836.1	Cell chromosome	Anaphase-promoting complex subunit 10	anapc10	0.650183	0.179128	0.274624	1.28312	1.13464	1.33649	-0.121113	-0.301499	-0.918495	-0.301529	-0.411025	-0.171943	-0.704248	-0.379459	-0.272336	-0.486932	0.173748	-0.536576	-0.120841	-0.305941
Ssa#XM_014211571.1	Cell chromosome	Histone-lysine N-methyltransferase NSD2	whsc1	-0.676893	0.429904	1.89728	1.60827	1.39117	0.357364	-0.854918	-0.43182	0.063589	-0.26832	0.231031	-0.062872	-0.78328	-0.0515376	-0.753965	-0.461246	-0.265621	-0.490266	-0.689498	-0.188362
Ssa#XM_014140290.1	Cell chromosome	Histone-lysine N-methyltransferase MLL3	LOC106569192	0.722717	0.28932	0.947528	0.667961	1.39169	1.00503	0.148709	-0.401041	-0.0979185	-0.534059	-0.355805	-0.496304	-0.363543	-0.726284	-0.199429	-0.381882	-0.376486	-0.562262	-0.156451	-0.521487
Ssa#XM_014126979.1	Cell chromosome	Centromere protein T	LOC106562237	0.810103	0.864957	0.549095	0.961502	1.29341	0.54553	-0.543034	-0.345418	-0.511166	-0.717845	-0.0165912	0.0358195	-0.752828	-0.0826352	-0.736729	-0.463067	-0.378952	-0.380935	0.178343	-0.309557
Ssa#XM_014152027.1	Cell chromosome	Regulator of chromosome condensation	LOC106575507	0.3927	0.229804	0.415063	1.7761	1.07774	1.14414	-0.778071	-0.700298	0.183121	-0.51874	0.176927	-0.77741	-0.78125	-0.700802	-0.505843	-0.232208	0.526514	-0.742878	-0.221451	0.0368455
Ssa#NM_001279003.1	Cell chromosome	Histone chaperone asf1-A	as1la	0.526501	0.913443	1.32109	0.621029	1.159	0.50817	-0.347802	-0.256537	0.380338	-0.501304	-0.573116	-0.616614	-0.446998	-0.0694721	-0.370954	-0.449119	-0.366499	-0.460863	-0.459497	-0.510799
Ssa#NM_001279003.1	Cell chromosome	Histone chaperone asf1-A	as1la	0.526501	0.913443	1.32109	0.621029	1.159	0.50817	-0.347802	-0.256537	0.380338	-0.501304	-0.573116	-0.616614	-0.446998	-0.0694721	-0.370954	-0.449119	-0.366499	-0.460863	-0.459497	-0.510799
Ssa#NM_001139969.1	Cell chromosome	N-acetyltransferase ESCO1	esco1	1.04056	0.122254	0.968003	0.909254	1.15734	0.869407	0.0502416	-0.756939	-0.318632	-0.924	-0.206659	0.0331116	-0.85227	-0.221248	-0.113559	-0.386876	-0.361444	-0.431977	-0.267585	-0.308979
Ssa#XM_014152236.1	Cell chromosome	Histone deacetylase 4	LOC106575625	0.450768	0.180859	0.218009	1.28189	0.728966	2.20952	0.053164	-0.657347	-0.780619	-0.309555	-0.214933	-0.305793	-0.524695	-0.680046	0.0128203	0.416336	-0.698347	-0.821467	-0.307443	-0.252087
Ssa#XM_014194439.1	Cell chromosome	Histone H1.3	LOC106601995	0.902227	0.601521	0.310949	0.999827	0.764113	1.55669	0.190633	-0.657066	-0.895045	-0.0727923	-0.342769	-0.521217	-0.515907	-0.781019	-0.258359	-0.0365094	-0.831201	-0.471315	-0.146788	0.204023
Ssa#XM_014165465.1	Cell chromosome	Protein tyrosine phosphatase, non-receptor type 4, b	LOC106582393	0.0105841	1.11439	0.626372	0.937904	1.54644	0.966854	-0.739261	-0.312645	-0.675834	-0.306938	-0.345887	-0.0266647	-0.232275	-0.518433	-0.917234	-0.871085	0.41532	0.335422	-0.637103	-0.369937
Ssa#XM_014165465.1	Cell chromosome	Protein tyrosine phosphatase, non-receptor type 4, b	LOC106582393	0.0105841	1.11439	0.626372	0.937904	1.54644	0.966854	-0.739261	-0.312645	-0.675834	-0.306938	-0.345887	-0.0266647	-0.232275	-0.518433	-0.917234	-0.871085	0.41532	0.335422	-0.637103	-0.369937
Ssa#XM_014211335.1	Cell chromosome	extensin-like (LOC106611289)	Ssa#XM_014211335.1	0.45607	0.209057	0.617115	0.609134	0.625909	2.70553	-0.49024	-0.458803	-0.338027	-0.470354	-0.0902464	-0.317189	-0.477107	-0.549046	-0.477273	-0.504691	-0.438294	-0.486135	0.0821061	-0.207516
Ssa#XM_014211335.1	Cell chromosome	extensin-like (LOC106611289)	Ssa#XM_014211335.1	0.45607	0.209057	0.617115	0.609134	0.625909	2.70553	-0.49024	-0.458803	-0.338027	-0.470354	-0.0902464	-0.317189	-0.477107	-0.549046	-0.477273	-0.504691	-0.438294	-0.486135	0.0821061	-0.207516
Ssa#NM_001146471.1	Cell chromosome	centromere protein H	cenph	0.334365	1.27245	1.19216	0.635211	0.972673	0.823686	-0.422907	-0.303418	0.615412	-0.569184	-0.330987	-0.450726	-0.431893	-0.22149	-0.716954	-0.56186	-0.293855	-0.481415	-0.326022	-0.735239
Ssa#XM_014207930.1	Cell chromosome	centrosomal protein of 83 kDa-like	LOC106609290	0.311475	0.354676	1.15647	1.22765	1.17225	1.02674	-0.346372	-0.696394	-0.802093	-0.189113	-0.118201	-0.186847	-0.868585	-0.360911	-0.622572	-0.419397	-0.145774	-0.0955387	-0.263899	-0.133576
Ssa#XM_014174901.1	Cell chromosome	Centrosomal protein of 120 kDa	cep120	1.00961	0.253479	0.518486	1.19491	1.11981	1.16225	-0.0861213	-0.483408	-1.08782	-0.637834	-0.447089	-0.291962	-0.598525	-0.3619	-0.28632	-0.207706	0.0045936	-0.358798	-0.218044	-0.197617
Ssa#NW_012353407.1	Cell chromosome	Not	Ssa#NW_012353407.1	0.992874	0.519252	0.457149	0.832398	0.49923	1.99929	-0.0731671	-0.723819	-0.599725	-0.0433037	-0.217665	-0.222755	-0.466997	-0.49905	-0.294907	-0.253484	-1.12633	-0.487893	-0.321148	0.0300373
Ssa#XM_014191089.1	Cell chromosome	vegetative cell wall protein gp1-like	LOC106599777	0.570511	0.142091	1.12961	0.686229	0.625673	2.03828	-0.495304	-0.532709	-0.197805	-0.385624	-0.271469	-0.36976	-0.436192	-0.607495	-0.49183	-0.605861		-0.423699	-0.12916	-0.245476
Ssa#XM_014190194.1	Cell chromosome	Histone H1.3	LOC106599121	1.22327	0.770995	0.7436	0.469191	0.501625	1.49003	0.0650618	-0.516235	-0.349767	-0.146295	-0.644756	-0.595743	-0.395971	-0.600418	-0.132723	-0.0587986		-0.807248	-0.545701	-0.47011
Ssa#XM_014195833.1	Cell chromosome	H2A histone family, member X	LOC106602874	1.12928	1.00523	0.645819	0.732111	0.956122	0.93735	-0.383195	-0.350629	0.388419	-0.678092	-0.381154	-0.471326	-0.326592	0.0593912	-0.513697	-0.469868	-0.678191	-0.705863	-0.262963	-0.632149
Ssa#NM_001141019.1	Cell chromosome	centromere protein N	cenpn	0.567468	0.431295	0.495806	1.26061	1.25657	1.39916	0.00100685	-0.574084	-0.374203	-0.637732	-0.353117	-0.519028	-0.768862	-0.232178	-0.137237	-0.0443872	-0.0184821	-0.633064	-0.349168	-0.770368
Ssa#XM_014173267.1	Cell chromosome	Histone acetyltransferase 1	hat1	1.42235	1.04129	0.915402	0.763214	0.74266	0.611414	-0.269381	-0.512342	0.0897369	-0.464604	-0.134789	-0.488521	-0.678324	-0.22737	-0.336471	-0.434086	-0.440605	-0.597758	-0.431837	-0.569976
Ssa#XM_014197634.1	Cell chromosome	Condensin-2 complex subunit D3; KIAA0056 protein,	ncapd3	0.730101	0.356714	1.32835	1.12874	0.917891	1.08832	0.0432668	-0.742952	0.769618	-1.05528	-0.0103732	-0.309093	-0.643227	-0.427407	-0.552549	-0.600607	-0.270672	-0.737308	-0.433888	-0.579649
Ssa#XM_014147116.1	Cell chromosome	Histone lysine demethylase PHF8	LOC106572710	-0.0279509	0.223555	0.253262	1.46452	1.59928	2.0765	-0.317253	-0.162827	-0.53947	-0.612786	-0.459303	-0.366751	-0.391558	-0.47633	-0.303747	-0.405339	-0.439161	-0.471673	-0.241139	-0.401818
Ssa#XM_014213562.1	Cell chromosome	High-mobility group box 3b	LOC106612439	0.922242	0.108448	1.11288	1.17661	0.836803	1.53625	-0.399574	-1.00913	0.291153	-0.497271	-0.342068	-0.95234	-0.264734	-0.378772	-0.0612898	-0.376295	-0.83342	-0.500321	-0.173363	-0.195808
Ssa#XM_014159025.1	Cell chromosome	histone acetyltransferase KAT7-like	LOC106579267	0.404389	0.599324	1.01435	1.20457	1.03847	1.47204	-0.186073	-0.650112	-0.0869546	-0.534272	-0.157462	-0.551555	-0.661155	-0.594253	-0.285357	-0.359182	-0.288322	-0.409283	-0.576404	-0.392763
Ssa#XM_014180511.1	Cell chromosome	RING finger protein 11	LOC106590024	-0.210164	-0.127373	-0.413546	2.07599	1.58854	2.75807	-0.446689	-0.469602		-0.334164	-0.478403	-0.300917	-0.466705	-0.436298	-0.520125	-0.496568	-0.278746	-0.453417	-0.539949	-0.449926
Ssa#XM_014180511.1	Cell chromosome	RING finger protein 11	LOC106590024	-0.210164	-0.127373	-0.413546	2.07599	1.58854	2.75807	-0.446689	-0.469602		-0.334164	-0.478403	-0.300917	-0.466705	-0.436298	-0.520125	-0.496568	-0.278746	-0.453417	-0.539949	-0.449926
Ssa#XM_014194992.1	Cell chromosome	high mobility group protein B2-like	LOC106602389	1.14222	0.714583	0.86334	0.84241	0.82736	1.46232	-0.115047	-0.744697	0.282514	-0.777299	-0.169937	-0.473986	-0.298136	-0.24481	-0.31557	-0.62349	-0.776861	-0.764098	-0.217854	-0.612964
Ssa#XM_014216438.1	Cell chromosome	Chromatin assembly factor 1 subunit A	p150	0.839513	0.850054	1.22884	0.834927	1.16744	0.947846	-0.27184	-0.28986	0.316954	-0.798297	-0.35558	-0.589854	-0.722428	-0.400459	-0.399342	-0.432366	-0.330751	-0.389387	-0.575304	-0.630112
Ssa#XM_014148937.1	Cell chromosome	Chromatin modifying protein 1A	LOC106573671	-0.262884	0.255076	0.552237	1.7719	1.40063	2.27463	-0.632232	-0.306986	-0.00514166	-0.397451	-0.479712	-0.455194	-0.301877	-0.374952	-0.340143	-0.526049	-0.553856	-0.50514	-0.637669	-0.475191
Ssa#XM_014131253.1	Cell chromosome	protein dpy-30 homolog	LOC106564822	0.833629	0.884036	0.633093	0.981833	1.18672	1.51254	-0.333025	-0.670573	-0.23956	-0.682131	-0.391528	-0.507584	-0.410653	-0.422957	-0.352812	-0.42646	-0.131502	-0.494955	-0.382586	-0.585515
Ssa#XM_014178327.1	Cell chromosome	Chromobox homolog 3a	LOC106588845	0.908572	0.886787	1.28977	1.10719	1.21531	0.636533	-0.519773	-0.646466	-0.0496937	-0.833679	-0.194888	-0.450642	-0.607683	-0.11565	-0.568136	-0.597402	-0.653827	-0.39333	-0.16036	-0.252635
Ssa#XM_014173986.1	Cell chromosome	centromere protein K-like	LOC106586549	0.54682	0.650384	1.47136	1.21871	1.18942	0.970636	-0.355995	-0.867833	0.627732	-0.494147	-0.844828	-0.235303	-0.894278	-0.77822	-0.531186	-0.578632	-0.523199	-0.354729	0.109205	-0.325915
Ssa#NM_001173713.1	Cell chromosome	Regulator of chromosome condensation	rcc1	0.179836	1.48676	1.12598	1.1091	1.31394	0.868266	-0.882564	-0.514946	0.236707	-0.00916009	-0.454121	-0.553608	-0.995884	-0.662452	-0.369577	-0.395176	-0.417746	-0.373578	-0.282239	-0.409537
Ssa#XM_014214252.1	Cell chromosome	Structural maintenance of chromosomes protein 4	smc4	0.043484	0.723853	1.48331	1.2371	1.49795	1.13755	-0.707568	-0.715666	-0.329397	-0.575981	-0.195013	-0.307556	-0.452732	-0.349295	-0.489277	-0.503976	-0.291161	-0.384185	-0.492563	-0.328869
Ssa#XM_014162562.1	Cell chromosome	Structural maintenance of chromosomes protein 4	LOC106580963	0.448248	0.745874	1.34945	1.29232	1.20637	1.12568	-0.336613	-0.86655	0.0369219	-0.736934	-0.0497491	-0.23032	-0.64923	-0.377826	-0.463917	-0.58413	-0.55865	-0.463272	-0.532525	-0.355139
Ssa#XM_014198308.1	Cell chromosome	Telomerase-binding protein EST1A	smg6	1.06895	0.600165	0.374275	1.09443	1.32312	1.71967	-0.182347	-0.339369	-0.876473	-0.470216	-0.237625	-0.404001	-0.554913	-0.627052	-0.324692	-0.257341	-0.371442	-0.561209	-0.475215	-0.498696
Ssa#NM_001146663.1	Cell chromosome	Centromere protein Q	cenpq	1.01684	0.858804	0.502846	1.4074	1.11164	1.30954	-0.546648	-0.421975	-1.21898	-0.453625	-0.105133	-0.321477	-0.988772	-0.193888	-0.463356	-0.263971	-0.263389	-0.358406	-0.405299	-0.202138
Ssa#XM_014129749.1	Cell chromosome	PDS5, regulator of cohesion maintenance, homolog A	LOC106563847	0.794383	0.634693	1.07506	1.52741	1.08998	1.16896	-0.648741	-0.568624	-0.362532	-0.322021	-0.0804524	-0.495731	-0.771171	-0.535803	-0.409507	-0.495127	-0.609909	-0.516089	-0.114372	-0.360405
Ssa#XM_014125051.1	Cell chromosome	Fanconi anemia group I protein	fanci	1.17772	0.943136	1.1043	0.779159	1.27157	1.29297	-0.200061	-0.485619	-0.0013988	-0.509216	-0.32588	-0.698587	-0.521449	-0.690259	-0.377742	-0.733593	-0.268222	-0.646261	-0.325338	-0.785246
Ssa#XM_014162954.1	Cell chromosome	histone H4 transcription factor-like	LOC106581133	0.88022	1.19144	1.51297	0.936212	1.5098	0.555362	-0.621639	-0.392372	-0.00495253	-0.65231	-0.422436	-0.443196	-0.476485	-0.312471	-0.771029	-0.775089	-0.286257	-0.530108	-0.43443	-0.463235
Ssa#XM_014180422.1	Cell chromosome	Non-structural maintenance of chromosomes element	LOC106589957	0.227718	0.270981	1.48015	1.84032	1.34695	1.4837	-0.722303	-0.406428	-0.124497	-0.0488641	-0.442534	-0.601493	-0.333832	-0.429411	-0.222772	-0.47751	-0.903251	-0.5929	-0.79203	-0.551984
Ssa#XM_014170343.1	Cell chromosome	inner centromere protein-like	LOC106584785	0.526592	0.965773	1.58831	0.983464	1.37135	1.25713	-0.201009	-0.441015	-0.74193	-0.532033	-0.703931	-0.2848	-0.852241	-0.418693	-0.333859	-0.488336	-0.578498	-0.414583	-0.207433	-0.494263
Ssa#XP_014001820.1_5873	Cell chromosome	proline-rich extensin-like protein EPR1]	Ssa#XP_014001820.1_5873	0.8466	-0.33998	0.822457	0.996095	0.845526	3.24966	-0.498628	-0.697435	-0.42245	-0.615918	-0.613953	-0.487527	-0.648222		-0.547722	-0.579788		-0.596631	-0.35536	-0.356728
Ssa#XP_014001820.1_5873	Cell chromosome	proline-rich extensin-like protein EPR1]	Ssa#XP_014001820.1_5873	0.8466	-0.33998	0.822457	0.996095	0.845526	3.24966	-0.498628	-0.697435	-0.42245	-0.615918	-0.613953	-0.487527	-0.648222		-0.547722	-0.579788		-0.596631	-0.35536	-0.356728
Ssa#XM_014135277.1	Cell chromosome	Histone-lysine N-methyltransferase SUV39H1; cDNA FLJ51508	LOC106566827	0.36655	1.42397	1.60681	1.13081	1.35801	0.952669	-0.447291	-0.59837	-0.402701	-1.04356	-0.435315	-0.105963	-0.622684	-0.186662	-0.83811	-0.685871	-0.336736	-0.513448	-0.162697	-0.459411
Ssa#XM_014146345.1	Cell chromosome	proline-rich extensin-like protein EPR1 (LOC106572299)	Ssa#XM_014146345.1	0.973634	-0.429229	0.938826	1.02316	0.865731	3.35171	-0.447032	-0.645932	-0.340601	-0.627017	-0.589615	-0.490095	-0.548991	-0.612783	-0.46854	-0.585209		-0.642683	-0.420126	-0.305216
Ssa#XM_014146345.1	Cell chromosome	proline-rich extensin-like protein EPR1 (LOC106572299)	Ssa#XM_014146345.1	0.973634	-0.429229	0.938826	1.02316	0.865731	3.35171	-0.447032	-0.645932	-0.340601	-0.627017	-0.589615	-0.490095	-0.548991	-0.612783	-0.46854	-0.585209		-0.642683	-0.420126	-0.305216
Ssa#XM_014168394.1	Cell chromosome	Centromere protein P [CENP-P]	cenpp	1.02575	1.17134	1.74435	1.01527	1.1993	0.773352	-0.464767	-1.03084	0.596276	-0.356129	-0.526735	-1.12393	-0.533127	-0.548507	-0.197878	-0.488537	-0.674402	-0.546326	-0.0788051	-0.955643
Ssa#XM_014134980.1	Cell chromosome	Chromatin modifying protein 4C	LOC106566692	0.289934	0.996173	1.40829	1.34842	1.54936	1.35401	-0.897583	-0.582624	-0.129227	-0.630269	-0.264667	-0.52353	-0.36731	-0.846464	-0.56471	-0.688604	-0.448359	-0.241069	-0.251571	-0.510183
Ssa#XM_014134980.1	Cell chromosome	Chromatin modifying protein 4C	LOC106566692	0.289934	0.996173	1.40829	1.34842	1.54936	1.35401	-0.897583	-0.582624	-0.129227	-0.630269	-0.264667	-0.52353	-0.36731	-0.846464	-0.56471	-0.688604	-0.448359	-0.241069	-0.251571	-0.510183
Ssa#NM_001140612.1	Cell chromosome	Chromobox homolog 3a	cbx3	0.990707	0.686699	1.50893	1.44578	1.52406	0.857893	-0.541861	-0.822549	-0.0808901	-0.735155	-0.231194	-0.363911	-0.798669	-0.330769	-0.717246	-0.700199	-0.609084	-0.602571	-0.307056	-0.172917
Ssa#XM_014168341.1	Cell chromosome	telomeric repeat binding factor 2, interacting protein	terf2ip	0.70476	0.880896	1.40386	1.12406	1.35116	1.55859	-0.340224	-0.901872	0.703354	-0.570879	-0.770094	-0.840677	-0.382109	-0.603299	-0.24242	-0.531508	-0.518142	-0.701424	-0.455185	-0.868827
Ssa#XM_014168341.1	Cell chromosome	telomeric repeat binding factor 2, interacting protein	terf2ip	0.70476	0.880896	1.40386	1.12406	1.35116	1.55859	-0.340224	-0.901872	0.703354	-0.570879	-0.770094	-0.840677	-0.382109	-0.603299	-0.24242	-0.531508	-0.518142	-0.701424	-0.455185	-0.868827
Ssa#XM_014136449.1	Cell chromosome	histone-lysine N-methyltransferase SUV39H1-like	LOC106567313	0.410216	1.42346	1.80933	1.0199	1.52793	0.957203	-0.510238	-0.173943	-0.505936	-0.696548	-0.625829	-0.423989	-0.763567	-0.316679	-0.523696	-0.596308	0.0187318	-0.722236	-0.659052	-0.648756
Ssa#XM_014136449.1	Cell chromosome	histone-lysine N-methyltransferase SUV39H1-like	LOC106567313	0.410216	1.42346	1.80933	1.0199	1.52793	0.957203	-0.510238	-0.173943	-0.505936	-0.696548	-0.625829	-0.423989	-0.763567	-0.316679	-0.523696	-0.596308	0.0187318	-0.722236	-0.659052	-0.648756
Ssa#XM_014152660.1	Cell chromosome	Condensin complex subunit 1	ncapd2	0.927486	0.898798	1.76526	1.23434	1.65265	0.701623	-0.220126	-0.789292	1.18798	-1.06746	-0.616469	-0.46821	-0.573615	-0.614263	-0.56309	-0.724698	-0.522015	-0.716079	-0.832323	-0.66051
Ssa#XM_014130679.1	Cell chromosome	centromere protein M-like	LOC106564547	1.08325	1.10016	1.51331	1.32773	1.41756	0.74598	-0.439566	-0.871417	-0.0535713	-0.714374	-0.0336623	-0.672099	-0.913157	-0.412997	-0.361636	-0.556622	-0.796607	-0.38121	-0.329656	-0.651421
Ssa#XM_014181671.1	Cell chromosome	Enhancer of zeste homolog 2	LOC106590561	0.100271	0.820872	0.781864	1.98769	1.46042	2.03865	-0.78462	-0.505735	0.387933	-0.433049	-0.364732	-0.91304	-0.681554	-0.578872	-0.375286	-0.363266	-0.804432	-0.828727	-0.497906	-0.446494
Ssa#XM_014198246.1	Cell chromosome	proline-rich extensin-like protein EPR1	LOC106603960	0.830597	-0.14705	0.745391	1.62102	1.10854	3.18079	-0.430972	-0.426695	-0.441426	-0.702775	-0.397804	-0.692142	-0.533906	-0.0848037	-0.643116	-0.449963	-0.707716	-1.05425	-0.338818	-0.434895
Ssa#XM_014198246.1	Cell chromosome	proline-rich extensin-like protein EPR1	LOC106603960	0.830597	-0.14705	0.745391	1.62102	1.10854	3.18079	-0.430972	-0.426695	-0.441426	-0.702775	-0.397804	-0.692142	-0.533906	-0.0848037	-0.643116	-0.449963	-0.707716	-1.05425	-0.338818	-0.434895
Ssa#GRASP221219231	Cell chromosome	Nonhistone chromosomal protein H6	Ssa#GRASP221219231	1.62045	1.38252	0.763054	0.888828	1.03199	1.68462	-0.219634	-0.950466	0.377471	-1.28885	-0.0399482	-0.390112	-0.429269	-0.454278	-0.638945	-0.694346	-0.743266	-0.631222	-0.64954	-0.619068
Ssa#XM_014164054.1	Cell chromosome	Histone acetyltransferase type B catalytic subunit	LOC106581768	1.10169	1.01042	1.63236	1.14785	1.08342	1.47687	-0.620202	-0.912556	-0.00103368	-0.636808	-0.259451	-0.78384	-0.752166	-0.475316	-0.280351	-0.450598	-1.02856	-0.700532	-0.0961032	-0.455085
Ssa#XM_014173878.1	Cell chromosome	Histone-lysine N-methyltransferase NSD2	LOC106586502	0.129612	0.935214	1.36831	1.88881	1.69149	1.44834	-0.632281	-0.722571	-0.224467	-0.555965	-0.208337	-0.322027	-0.766651	-0.52783	-0.782671	-0.890461	-0.487748	-0.549357	-0.421085	-0.370329
Ssa#NM_001279024.1	Cell chromosome	Stem-loop binding protein	slbp1	0.874981	1.22974	1.59113	1.18695	1.41086	1.25622	-0.329743	-0.418387	0.0207624	-0.646009	-0.631786	-0.654	-0.588202	-0.413326	-0.56695	-0.574271	-0.567728	-0.717851	-0.560838	-0.901551
Ssa#NM_001279024.1	Cell chromosome	Stem-loop binding protein	slbp1	0.874981	1.22974	1.59113	1.18695	1.41086	1.25622	-0.329743	-0.418387	0.0207624	-0.646009	-0.631786	-0.654	-0.588202	-0.413326	-0.56695	-0.574271	-0.567728	-0.717851	-0.560838	-0.901551
Ssa#XM_014169672.1	Cell chromosome	Chromatin assembly factor 1 subunit A	LOC106584399	0.697899	1.35568	1.35337	1.56432	1.66026	0.926016	-0.820446	-0.62277	-0.41254	-0.971756	-0.205724	-0.0751189	-0.943766	-0.57358	-0.706186	-0.914016	-0.698718	-0.243009	-0.10432	-0.265613
Omy#CX032896	Cell chromosome	Centromere protein P [CENP-P]	cenpp	0.70478	0.616478	2.78343	1.18372	1.259	1.13218	-0.579236	-0.849707	0.899287	-0.847952	-0.523568	-0.679376	-0.677146	-0.686713	-0.522687	-0.763379	-0.817405	-0.663829	-0.352643	-0.615217
Ssa#XM_014145581.1	Cell chromosome	Chromatin modifying protein 4C	LOC106571964	0.813799	0.977125	1.47455	1.34624	1.49324	1.59091	-0.322481	-0.993792	0.270888	-1.01961	-0.678997	-0.777544	-0.266336	-0.618643	-0.45758	-0.710419	-0.171938	-0.537728	-0.642402	-0.769267
Ssa#XM_014209909.1	Cell chromosome	histone-lysine N-methyltransferase PRDM9-like	LOC106610521	1.44529	0.981986	1.70633	1.35931	0.973892	1.25613	-0.133716	-0.521802	0.179542	-1.11291	-0.582249	-0.543243	-0.456386	-0.647054	-0.291255	-0.737494	-0.627051	-0.914935	-0.731285	-0.60311
Ssa#XM_014177620.1	Cell chromosome	Euchromatic histone-lysine N-methyltransferase 1b	LOC106588513	1.13481	1.27746	1.7662	1.26298	1.34591	0.987716	-0.0674883	-0.598594	0.276196	-0.421108	-0.5889	-0.578997	-0.721976	-1.03222	-0.30092	-0.471935	-0.574295	-0.921536	-0.815935	-0.957386
Ssa#XM_014156993.1	Cell chromosome	histone acetyltransferase KAT7-like	LOC106578309	-0.0152685	0.71588	0.782613	2.26566	1.97306	2.0573	-0.752927	-0.440565	-0.0236275	-0.972087	-0.571076	-0.497144	-0.603216	-0.372462	-0.755968	-0.939887	-0.193365	-0.465147	-0.585928	-0.605851
Ssa#XM_014179731.1	Cell chromosome	disks large-associated protein 5-like	LOC106609302	1.48675	0.903184	1.16807	1.37793	1.22765	1.67454	-0.235405	-1.00141	-1.08915	-1.16819	-0.269032	-0.289234	-0.892878	-0.258613	-0.246154	-0.198208	-0.575576	-0.464511	-0.588168	-0.561601
Ssa#XM_014181441.1	Cell chromosome	HUS1 checkpoint clamp component	hus1	0.848251	0.957316	1.23828	1.16865	1.67885	1.96822	-0.154078	-0.778775	-0.0764757	-0.965925	-0.587071	-0.734978	-0.450841	-0.795155	-0.424599	-0.536051	-0.538644	-0.689667	-0.44062	-0.686681
Ssa#XM_014170525.1	Cell chromosome	H2A histone family, member Vb	LOC106584895	0.967757	1.1992	1.84918	1.38113	1.58265	0.880824	-0.510209	-0.744031	1.03492	-1.36576	-0.256148	-0.35148	-0.312156	-0.492078	-0.926101	-1.00291	-0.785271	-0.785141	-0.712051	-0.652321
Ssa#XM_014161663.1	Cell chromosome	Condensin complex subunit 2	LOC106580510	1.45431	1.17458	0.888391	1.60405	1.28072	1.5481	-0.683171	-0.391637	-1.42646	0.313562	-0.59399	-0.765904	-1.0796	-0.72831	-0.61933	-0.560365	-0.0231539	-0.405059	-0.615532	-0.371169
Ssa#XM_014150748.1	Cell chromosome	Histone-lysine N-methyltransferase NSD2	Ssa#XM_014150748.1	0.180547	0.223654	1.53197	2.20513	1.70161	2.13626	-0.627158	-0.645657	0.00321262	-0.625759	-0.679215	-0.55166	-0.633803	-0.585993	-0.606796	-0.670864	-0.632418	-0.627398	-0.552559	-0.543107
Ssa#XM_014177064.1	Cell chromosome	chromosomal protein D1-like	LOC106588245	1.16833	1.60072	1.61334	0.941482	1.43496	1.32966	-0.275653	-0.826904	0.394707	-0.721642	-0.696201	-0.632481	-0.627749	-0.926977	-0.146268	-0.447534	-0.686073	-0.857298	-0.880225	-0.758187
Ssa#XM_014162321.1	Cell chromosome	H3 histone, family 3A	LOC106580841	0.24968	1.76621	1.09451	1.97579	1.04058	1.98264	-0.836673	-0.828413	0.119739	-0.45512	-0.749963	-0.337865	-0.565317	-0.827543	-0.411194	-0.672453	-0.786423	-0.855043	-0.437623	-0.465512
Ssa#XM_014207950.1	Cell chromosome	condensin-2 complex subunit H2-like	LOC106609295	0.580926	1.03837	1.31286	1.63056	1.94385	1.67772	-0.477238	-1.04982	0.349562	-1.00887	-0.21659	-0.442882	-1.01152	-0.888176	-0.660683	-0.534854	-0.673133	-0.699976	-0.434832	-0.435304
Ssa#XM_014199154.1	Cell chromosome	Cohesin subunit SA-1	LOC106604493	1.0875	0.742003	0.924216	1.62748	1.52525	2.30864	-0.319201	-1.14743	-1.35533	0.0204949	-0.65787	-0.7839	-1.41698	-0.357745	0.0962769	0.144247	-0.9474	-0.597874	-0.501656	-0.390722
Ssa#XM_014191541.1	Cell chromosome	octapeptide-repeat protein T2-like	LOC106600222	1.32656	1.68	1.47153	1.09818	1.84002	0.856867	-0.332879	-0.880272	0.289971	-0.955862	-0.0656115	-0.143151	-0.760112	-0.226435	-1.5319	-1.22155	-0.0936864	-0.535901	-0.885022	-0.930732
Ssa#XM_014191541.1	Cell chromosome	octapeptide-repeat protein T2-like	LOC106600222	1.32656	1.68	1.47153	1.09818	1.84002	0.856867	-0.332879	-0.880272	0.289971	-0.955862	-0.0656115	-0.143151	-0.760112	-0.226435	-1.5319	-1.22155	-0.0936864	-0.535901	-0.885022	-0.930732
Ssa#XM_014158930.1	Cell chromosome	H3 histone, family 3A	LOC106579227	-0.0219604	1.53727	1.69807	1.71809	1.76803	1.57881	-0.750409	-0.889459	1.03968	-0.807059	-0.47812	-0.655619	-0.850339	-0.881309	-0.653379	-0.479518	-0.721019	-0.655859	-0.900749	-0.595149
Ssa#XM_014140498.1	Cell chromosome	H2A histone family, member Vb	LOC106569296	0.559441	0.0311068	1.71973	2.29445	1.70424	2.03282	-0.817035	-0.658815	-0.00231524	0.00841276	-0.755075	-0.432947	-0.673935	-0.628405	-0.544155	-0.721575	-1.0243	-0.637585	-0.859485	-0.594595
Ssa#XM_014197705.1	Cell chromosome	H3 histone, family 3A	LOC106603705	0.376344	1.74237	1.05524	1.97926	1.15263	2.12484	-0.890355	-1.00267	0.18498	-0.410095	-0.802605	-0.414461	-0.674715	-0.757535	-0.431828	-0.751855	-0.419587	-0.834735	-0.558475	-0.666735
Ssa#XM_014150623.1	Cell chromosome	Testis-specific gene 10 protein	LOC106574631	0.908954	-0.0416145	0.800993	2.42598	1.93507	2.47801	-0.412748	-0.523278	-1.79252	-0.463418	-0.738448	-0.301223	-1.82199	-0.168408	-0.222883	-0.929358	-0.0906316	-0.190668	-0.490228	-0.361609
Ssa#NM_001141290.1	Cell chromosome	Centrosomal protein of 27 kDa	haus2	0.545383	1.11844	1.77051	1.64217	1.90999	1.5313	-0.656775	-1.07977	0.162562	-1.07928	-0.55152	-0.493726	-0.693435	-0.642425	-0.490107	-0.762945	0.0922492	-0.613235	-0.427378	-1.28198
Ssa#NM_001140998.1	Cell chromosome	centrosomal protein 97	cep97	0.859291	0.353089	0.956943	2.09894	2.02868	2.24922	-0.648124	-0.566963	-0.699924	-0.940754	-0.621404	-0.32327	-0.594694	-0.432321	-0.682294	-0.902354	-0.902274	-0.406988	-0.466277	-0.358517
Ssa#XM_014194595.1	Cell chromosome	Structural maintenance of chromosomes protein 2	LOC106602126	1.87364	0.689899	1.12098	1.82832	1.0449	2.02281	-0.193517	-1.44165	-0.139806	-0.773824	-0.561624	-0.487432	-1.29681	-1.05456	-0.237296	-0.078852	-0.559954	-0.520319	-0.494118	-0.740764
Ssa#XM_014181861.1	Cell chromosome	serine/arginine repetitive matrix protein 2-like	LOC106590704	0.830743	1.10254	1.5216	2.11148	1.2507	1.85962	-1.03731	-0.580933	-0.486625	-0.290047	-0.548613	-0.462046	-0.681901	-0.570869	-0.570238	-0.665292	-1.02898	-0.50884	-0.840619	-0.40439
Ssa#XM_014181861.1	Cell chromosome	serine/arginine repetitive matrix protein 2-like	LOC106590704	0.830743	1.10254	1.5216	2.11148	1.2507	1.85962	-1.03731	-0.580933	-0.486625	-0.290047	-0.548613	-0.462046	-0.681901	-0.570869	-0.570238	-0.665292	-1.02898	-0.50884	-0.840619	-0.40439
Ssa#XM_014162319.1	Cell chromosome	H3 histone, family 3A	LOC106580840	0.339857	2.10079	1.03387	2.21133	1.28792	1.9753	-1.11322	-0.700339	0.192718	-0.375729	-0.997929	-0.436349	-0.675909	-0.671299	-0.518809	-0.924609	-0.37783	-1.04996	-0.370413	-0.929389
Ssa#XM_014211512.1	Cell chromosome	Centromere protein F	cenpf	0.99584	1.0325	1.40961	1.82042	1.54795	2.20732	-0.802764	-0.830174	0.189872	-0.528186	-0.0566945	-0.536272	-1.06274	-0.718434	-0.600854	-0.512985	-1.14477	-0.702174	-0.938944	-0.768494
Ssa#XM_014193376.1	Cell chromosome	DNA	Ssa#XM_014193376.1	0.95588	1.05353	1.85095	1.77046	1.93945	1.48052	-0.746646	-0.898926	0.34886	-0.954136	-0.591236	-0.574616	-1.01177	-0.648126	-0.548316	-0.833926	-0.652446	-0.824796	-0.488948	-0.625786
Ssa#XM_014193376.1	Cell chromosome	DNA	Ssa#XM_014193376.1	0.95588	1.05353	1.85095	1.77046	1.93945	1.48052	-0.746646	-0.898926	0.34886	-0.954136	-0.591236	-0.574616	-1.01177	-0.648126	-0.548316	-0.833926	-0.652446	-0.824796	-0.488948	-0.625786
Ssa#XM_014193376.1	Cell chromosome	DNA	Ssa#XM_014193376.1	0.95588	1.05353	1.85095	1.77046	1.93945	1.48052	-0.746646	-0.898926	0.34886	-0.954136	-0.591236	-0.574616	-1.01177	-0.648126	-0.548316	-0.833926	-0.652446	-0.824796	-0.488948	-0.625786
Ssa#XM_014213949.1	Cell chromosome	H3 histone, family 3A	LOC106612615	0.437602	2.2035	0.928061	2.19374	1.1244	2.28916	-1.09873	-0.705042	0.0649018	-0.244513	-1.09124	-0.573852	-0.681222	-0.719002	-0.493452	-0.827192	-0.450752	-0.885772	-0.471942	-0.998642
Ssa#XM_014185530.1	Cell chromosome	structural maintenance of chromosomes protein 2-like	LOC106594162	0.432606	1.43016	1.50416	2.09809	2.11243	1.73605	-1.35131	-0.640969	-0.0332376	-0.395218	-1.15826	0.321766	-0.742059	-0.823849	-1.50557	-1.19163	0.129724	-0.49998	-0.819279	-0.603639
Ssa#XM_014179503.1	Cell chromosome	H3 histone, family 3A	LOC106589474	0.546467	2.1323	1.12721	1.86958	1.30422	2.34479	-0.958363	-0.838293	0.0792486	-0.425983	-1.06642	-0.317637	-0.711683	-0.969253	-0.495953	-0.923003	-0.372114	-1.0616	-0.449447	-0.814043
Ssa#XM_014190645.1	Cell chromosome	centromere protein L	cenpl	1.11305	1.37636	1.67617	1.4488	1.91312	1.8392	-0.675293	-1.01967	0.00663982	-1.38981	-0.501456	-0.83419	-0.845731	-0.717525	-0.596243	-0.310315	-0.65334	-0.628139	-0.443687	-0.75798
Ssa#XM_014186791.1	Cell chromosome	structural maintenance of chromosomes protein 2-like	LOC106595419	0.491756	1.5006	1.55099	2.22929	1.99029	1.6811	-1.48217	-0.765445	0.107296	-0.417229	-1.18651	0.246116	-0.799735	-0.331171	-1.39396	-1.33293	0.240789	-0.587003	-1.11673	-0.625295
Ssa#XM_014189518.1	Cell chromosome	Structural maintenance of chromosomes protein	LOC106598470	0.469661	1.52015	1.53114	1.60758	2.52814	1.81208	-0.748451	-0.654107	-0.242613	-0.701195	-0.604967	-0.433176	-0.873266	-0.559575	-0.982891	-1.02152	-0.451532	-0.7376	-0.674443	-0.783413
Ssa#XM_014186171.1	Cell chromosome	Structural maintenance of chromosomes protein 2	LOC106594784	1.27497	0.911587	1.78021	2.32123	1.3013	1.98838	-0.781258	-1.23586	0.422192	-0.652412	-0.681008	-0.431509	-1.18703	-0.875438	-0.461893	-0.376854	-0.795998	-0.729308	-0.837218	-0.954108
Ssa#XM_014140028.1	Cell chromosome	centromere protein L-like	LOC106569070	1.3814	0.960608	1.71947	1.63328	1.79089	2.12657	-0.662893	-1.10633	0.379663	-0.976143	-0.341925	-1.13572	-0.923103	-0.654845	-0.614211	-0.495409	-0.979833	-0.804105	-0.575287	-0.722048
Ssa#XM_014203931.1	Cell chromosome	DNA	Ssa#XM_014203931.1	1.00212	1.28287	1.88474	1.72329	1.94191	1.80032	-0.744601	-0.709221	0.172121	-0.866151	-0.640001	-0.712751	-0.971571	-0.515371	-0.518761	-0.696301	-1.6132	-0.817111	-0.353601	-0.648731
Ssa#XM_014203931.1	Cell chromosome	DNA	Ssa#XM_014203931.1	1.00212	1.28287	1.88474	1.72329	1.94191	1.80032	-0.744601	-0.709221	0.172121	-0.866151	-0.640001	-0.712751	-0.971571	-0.515371	-0.518761	-0.696301	-1.6132	-0.817111	-0.353601	-0.648731
Ssa#XM_014203931.1	Cell chromosome	DNA	Ssa#XM_014203931.1	1.00212	1.28287	1.88474	1.72329	1.94191	1.80032	-0.744601	-0.709221	0.172121	-0.866151	-0.640001	-0.712751	-0.971571	-0.515371	-0.518761	-0.696301	-1.6132	-0.817111	-0.353601	-0.648731
Ssa#XM_014169093.1	Cell chromosome	Bromodomain-containing 2a	LOC106584160	0.428253	-0.287622	-0.240762	2.97494	2.99283	3.94721	-0.477682	-0.651492	-2.03234	-0.354562	-0.494852	-0.414712	-1.07383	-1.05284	-0.567392	-0.677042	-0.780572	-0.554892	-0.231972	-0.450652
Ssa#XM_014160194.1	Cell chromosome	Centromere-associated protein E	cenpe	1.39288	1.25406	1.91515	1.57231	1.76792	1.91517	-0.176756	-1.44878	0.451312	-1.40025	-0.14094	-0.288735	-0.94109	-1.04396	-0.64083	-0.64062	-0.95522	-0.9342	-0.80855	-0.84887
Ssa#XM_014170789.1	Cell chromosome	Centrosomal protein POC5	LOC106585039	0.513343	0.241146	1.7465	2.60881	2.22357	2.65494	-1.05364	-0.795923	-0.0647373	-0.524166	-0.737104	-0.690966	-0.86729	-0.626251	-0.726785	-0.820323	-1.01097	-0.706345	-0.812156	-0.551648
Ssa#XM_014170789.1	Cell chromosome	Centrosomal protein POC5	LOC106585039	0.513343	0.241146	1.7465	2.60881	2.22357	2.65494	-1.05364	-0.795923	-0.0647373	-0.524166	-0.737104	-0.690966	-0.86729	-0.626251	-0.726785	-0.820323	-1.01097	-0.706345	-0.812156	-0.551648
Ssa#XM_014210123.1	Cell chromosome	Lysine-specific histone demethylase 1A	LOC106610674	-0.652376	-0.602906	0.946964	1.50824	7.77695	1.22787	-1.40265	-0.450406	-0.512396	0.447814	-0.666746	-0.786076	-0.779586	-0.928086	-0.799356	-0.540666	-1.37562	-0.874976	-0.911806	-0.624206
Ssa#XM_014189501.1	Cell chromosome	Structural maintenance of chromosomes protein	LOC106598457	0.774867	2.24214	1.36632	2.15082	2.4273	1.40648	-0.946755	-0.557273	-0.482423	-1.01962	-0.996115	0.340624	-0.941665	-0.0797593	-1.49086	-1.12873	0.447289	-0.957205	-1.59965	-0.955825
Ssa#XM_014183081.1	Cell chromosome	centriolar coiled-coil protein of 110 kDa-like	LOC106591815	1.55189	-0.0927139	1.40386	2.23729	2.44416	2.8926	-0.776225	-1.0788	-0.829145	-0.241605	-0.739055	-0.745065	-0.785475	-1.0205	-0.470955	-0.667045	-1.08375	-0.765655	-0.548228	-0.685545
Ssa#XM_014169015.1	Cell chromosome	Centrosomal protein of 135 kDa [Cep135]	cep135	0.633706	1.29839	2.18574	1.9878	2.26069	2.09375	-0.636416	-1.08018	0.395903	-1.22762	-0.670516	-0.974666	-0.957266	-0.441906	-0.890836	-0.984276	-0.646486	-0.759516	-0.638976	-0.947336
Ssa#XM_014189174.1	Cell chromosome	Structural maintenance of chromosomes protein	LOC106598101	1.11887	2.18163	1.24433	1.95081	2.33364	1.64404	-0.780718	-0.564383	-0.718838	-0.833398	-0.981148	0.358749	-0.964628	-0.333951	-1.28381	-1.03254	0.241431	-0.979088	-1.59383	-1.00718
Ssa#NM_001279013.1	Cell chromosome	Histone deacetylase 1	hdac2	0.869301	1.97095	2.57966	1.64863	1.95227	1.57987	-0.372734	-0.874537	1.18097	-0.497777	-1.37795	-1.04764	-1.03785	-0.878177	-0.621157	-0.850227	-0.702247	-1.37066	-0.968167	-1.18256
Ssa#NM_001279013.1	Cell chromosome	Histone deacetylase 1	hdac2	0.869301	1.97095	2.57966	1.64863	1.95227	1.57987	-0.372734	-0.874537	1.18097	-0.497777	-1.37795	-1.04764	-1.03785	-0.878177	-0.621157	-0.850227	-0.702247	-1.37066	-0.968167	-1.18256
Ssa#XM_014198323.1	Cell chromosome	High mobility group-T protein	hmgb1	0.715558	1.60438	1.80359	2.10676	2.07393	2.77574	-1.14487	-0.888284	-0.965824	-0.21942	-0.704984	-0.708794	-0.651294	-0.839684	-0.843814	-0.757054	-0.982294	-0.746664	-0.781014	-0.845934
Ssa#NM_001141505.1	Cell chromosome	apoptosis-inducing, TAF9-like domain 1	apitd1	1.36736	1.70835	1.94494	1.93001	2.07825	2.07973	-0.622488	-0.896778	0.573103	-1.10483	-0.488758	-0.834828	-1.07995	-0.605008	-1.01455	-1.07951	-0.574798	-1.01116	-1.33083	-1.03828
Ssa#XM_014187420.1	Cell chromosome	structural maintenance of chromosomes protein 2-like	LOC106596099	1.36118	0.308623	1.9552	2.23203	2.15825	3.21328	-0.845686	-0.954806	-0.372461	-1.10296	-0.499039	-0.778676	-0.740359	-0.773126	-0.840516	-0.919236	-1.01778	-1.01249	-0.905776	-0.465693
Ssa#XM_014146214.1	Cell chromosome	Histone-lysine N-methyltransferase SUV39H1; cDNA FLJ51508	LOC106572223	1.47861	1.94094	2.35515	1.85472	2.09772	1.76359	-0.387793	-0.975292	0.117152	-1.38688	-0.931702	-1.07386	-1.12899	-0.688512	-0.597872	-0.848372	-0.624442	-0.911142	-1.04199	-1.01102
Ssa#XM_014129715.1	Cell chromosome	High mobility group-T protein	hmgb1	0.749822	1.31944	2.09315	2.20353	2.56133	2.59577	-0.890793	-1.13296	0.172918	-1.49026	-1.31352	-1.02025	-0.570553	-0.613633	-0.749793	-0.926553	-0.971523	-0.643883	-0.541523	-0.830703
Ssa#XM_014177302.1	Cell chromosome	histone H3-like centromeric protein A	LOC106588385	1.7302	1.38187	1.97918	2.12686	1.91962	2.38537	-0.344369	-1.26801	-0.455339	-1.34388	-0.737269	-0.731049	-1.22752	-0.814439	-0.619289	-0.590309	-0.786639	-0.920309	-0.801179	-0.883509
Ssa#XM_014190286.1	Cell chromosome	H3 histone, family 3A	LOC106599169	0.556338	3.10195	0.49709	3.2277	1.37508	3.03002	-1.35394	-0.463888	-0.468868	-0.0485982	-2.02203	-0.126378	-0.635428	-0.796988	-0.870238	-1.58573	0.208685	-1.67779	-0.329358	-1.61764
Ssa#XM_014191346.1	Cell chromosome	H3 histone, family 3A	LOC106600010	0.549038	3.33844	0.171249	3.19694	1.08407	3.573	-1.14215	-0.763541	-0.922141	0.0178895	-1.64578	-0.189871	-0.569771	-0.779971	-0.668661	-1.13488	-0.576611	-1.79876	-0.543311	-1.19518
Ssa#XM_014153918.1	Cell chromosome	histone H1.5-like	LOC106576673	0.044931	-0.735299	-0.990369	4.32549	4.08806	5.20918	-0.751149	-1.01866	-1.00281	-0.968259	-0.877609	-0.910859	-1.34647	-0.400229	-0.898329	-1.38199	-0.607289	-0.681079	-0.492239	-0.605029
Ssa#XM_014209944.1	Cell chromosome	Structural maintenance of chromosomes protein	smc2	0.0456491	1.63269	1.34146	3.08242	3.63871	2.4504	-1.24883	-0.592065	-0.755845	-1.03519	-1.41417	0.0347341	-0.744135	-0.277319	-1.42111	-1.36478	-0.703225	-1.05922	-0.766095	-0.844035
Ssa#XM_014212214.1	Cell chromosome	Centromere protein I	LOC106611716	0.95761	1.51847	1.4999	2.47513	2.98842	2.83438	-0.872012	-1.00046	-0.408016	-0.923872	-0.846832	-1.04728	-1.0261	-0.789772	-0.810902	-0.983782	-0.735592	-0.964722	-0.980752	-0.883802
Ssa#XM_014141714.1	Cell chromosome	histone H3-like centromeric protein A	LOC106569940	1.90383	0.972021	2.46192	2.33223	2.0493	2.59188	-0.569518	-1.46176	-0.0910885	-1.06866	-0.802528	-1.14183	-1.37345	-0.954918	-0.479478	-0.665538	-0.919408	-0.755418	-1.05395	-0.973648
Ssa#XM_014189660.1	Cell chromosome	H3 histone, family 3A	LOC106598639	0.81359	3.2981	0.470448	3.04632	1.38997	3.38029	-1.22257	-0.647018	-0.479608	-0.0371183	-2.08293	-0.397798	-0.804308	-0.878378	-0.749438	-1.33375	0.203935	-1.73583	-0.455268	-1.77865
Ssa#XM_014170968.1	Cell chromosome	Condensin complex subunit 2	LOC106585119	1.93059	1.83796	1.9954	2.16315	2.13168	2.46038	-0.406656	-1.46083	0.359931	-1.14573	-0.679196	-0.818596	-1.22309	-1.00275	-0.776506	-0.849986	-0.961286	-1.25121	-1.07823	-1.22507
Ssa#XM_014158110.1	Cell chromosome	H3 histone, family 3A	LOC106578873	0.802314	1.68472	2.26132	2.67717	2.70487	2.49862	-1.04522	-1.19128	0.3659	-1.08044	-0.933727	-0.903207	-0.643557	-1.18596	-0.970457	-0.712437	-1.20673	-1.02754	-1.28136	-0.813027
Ssa#XM_014168459.1	Cell chromosome	Histone deacetylase 11	LOC106583843	1.08801	-0.470329	2.97191	2.21862	3.05785	4.325	-1.21176	-0.886749	-0.750249	-1.03171	-1.13199	-0.600609	-0.840189	-0.927099	-1.16835	-1.19576	-0.795629	-1.06188	-1.16259	-0.426519
Ssa#XM_014155778.1	Cell chromosome	H2A histone family, member Vb	LOC106577590	1.58357	2.75013	2.51514	2.3787	2.40596	2.85819	-0.651832	-1.26503	0.360766	-1.34585	-1.03005	-1.10811	-1.21053	-1.51455	-0.854112	-0.589132	-1.43709	-1.44331	-1.08384	-1.319
Ssa#XM_014152637.1	Cell chromosome	stress response protein NST1-like	LOC106575912	0.366757	-0.409963	-0.953063	4.7455	4.59397	6.3817	-0.345973	-1.13362	-1.60494	-0.933073	-1.07494	-1.53322	-1.47948	-1.16968	-0.852723	-1.24221	-1.25508	-0.755422	-0.654282	-0.690233
Ssa#XM_014206699.1	Cell chromosome	H2A histone family, member Vb	LOC106608632	1.59132	2.17528	2.62747	2.63328	2.70836	2.99788	-0.873444	-1.43734	0.815281	-1.01059	-1.18223	-1.41737	-1.39394	-1.47739	-0.686184	-0.702274	-1.35226	-1.33112	-1.25201	-1.43266
Ssa#XM_014191426.1	Cell chromosome	Histone H4	LOC106600082	3.4551	3.5107	0.915934	2.70816	2.17309	3.25408	-0.259482	-1.17917	-1.43806	-1.02062	-1.34709	-0.527032	-1.24492	-1.15777	-1.20434	-0.732292	-1.42031	-1.69847	-1.63544	-1.15203
Ssa#XM_014207068.1	Cell cilia	Protein inturned	LOC106608879	-0.766455	-1.44395	-3.06124	-2.74465	-1.33131	-2.32159	1.73599	1.26442	-0.210851	2.72964	-1.28207	0.392966	1.0287	0.701145	0.72244	1.23911	0.959012	1.3517	1.02743	0.0096045
Ssa#XM_014162860.1	Cell cilia	Coiled-coil domain-containing protein 19, mitochon	LOC106581109	-0.794957	-0.803566	-1.1578	-1.14436	-2.02843	-1.69312	0.582064	0.735466	0.873071	-0.300769	0.653926	0.646725	0.322382	1.0461	0.763231	0.0010776	-0.150008	0.993188	0.474825	0.98095
Ssa#XM_014185701.1	Cell cilia	Bardet-Biedl syndrome 4 - Ident 96	LOC106594346	0.672385	-0.304728	0.594826	1.68417	0.325791	1.67734	-0.462937	-0.113896	-2.00276	0.461797	-0.615386	-0.0688681	-1.54336	0.305981	-0.944508	-0.888588	-0.285302	0.600498	0.582854	0.324684
Ssa#XM_014137164.1	Cell cilia	intraflagellar transport 46	ift46	0.354546	0.553043	0.798286	1.20119	1.16381	1.06983	-0.86209	-0.252104	-0.793607	0.0777127	-0.273393	-0.431046	-0.528522	-0.298742	-0.620408	-0.6675	-0.325296	-0.156157	0.123596	-0.133144
Ssa#XM_014137164.1	Cell cilia	intraflagellar transport 46	ift46	0.354546	0.553043	0.798286	1.20119	1.16381	1.06983	-0.86209	-0.252104	-0.793607	0.0777127	-0.273393	-0.431046	-0.528522	-0.298742	-0.620408	-0.6675	-0.325296	-0.156157	0.123596	-0.133144
Ssa#XM_014151685.1	Cell cilia	cilia and flagella associated protein 221	cfap221	0.836475	-0.154674	0.179393	1.32197	1.08429	1.89267	-0.458742	-0.358844	-1.39972	0.205781	-0.537569	-0.393734	-0.858499	-0.330239	-0.0708153	-0.384754	-0.361061	-0.0890153	0.0171477	-0.140054
Ssa#XM_014186047.1	Cell cilia	cilia- and flagella-associated protein 57-like	LOC106594647	0.26367	0.396164	1.86299	1.40266	0.598736	0.653903	0.433352	-0.735655	-0.188146	0.756114	-0.775091	-0.45947	-0.874578	-0.620133	-0.633835	-0.0242756	-0.375974	-0.629813	-0.476635	-0.573972
Ssa#XM_014165707.1	Cell cilia	coiled-coil domain containing 108	ccdc108	0.0832483	-0.187615	-0.212917	2.20637	1.72818	2.40913	-0.409753	-0.383081	-1.54307	0.120349	-0.288072	-0.0348107	-1.40674	-0.509681	-0.55078	-0.0370217	-0.323073	-0.571779	-0.313399	0.22449
Ssa#XM_014152541.1	Cell cilia	Sperm-associated antigen 17	LOC106575844	-0.277997	-0.0833333	-0.12895	2.0084	2.2391	2.17817	-0.559988	-0.549245	-0.295483	-0.482068	-0.507287		-0.447094	-0.470659	-0.471084	-0.532506	-0.422021	-0.319545	-0.517224	-0.36119
Ssa#XM_014205509.1	Cell cilia	cilia- and flagella-associated protein 36-like	LOC106607969	1.15344	0.654208	0.844911	0.979309	1.04468	1.47805	0.303319	-0.593765	0.00083537	-0.52433	-0.585861	-0.397017	-0.584932	-0.845994	-0.0629612	-0.240677	-0.475434	-0.777026	-0.842201	-0.528546
Ssa#XM_014149577.1	Cell cilia	Axonemal dynein light chain domain-containing prot	axdnd1	0.43023	0.0334904	0.933464	1.74939	1.50349	1.65919	-0.693814	-0.617064	-0.641068	-0.111406	-0.739072	-0.501151	-0.837863	-0.247777	-0.221492	-0.346084	-0.624374	-0.308222	-0.17677	-0.243083
Ssa#XM_014125168.1	Cell cilia	F-box/LRR-repeat protein 13	fbxl13	0.366926	-0.0240397	0.123535	2.39357	1.94076	2.04926	-0.549004	-0.400647	-0.812794	-0.448453	-0.526114	0.00760314	-0.609476	-0.455528	-0.748044	-0.925012	-0.11077	-0.557886	-0.280983	-0.432906
Ssa#XM_014208982.1	Cell cilia	Pericentriolar material 1 protein	LOC106609941	0.712641	0.356949	1.11713	1.73856	1.89927	1.33826	-0.339137	-0.626565	-0.906646	-0.63502	-0.487189	-0.376608	-0.547639	-0.560443	-0.45864	-0.520058	-0.416464	-0.58838	-0.312624	-0.387397
Ssa#XM_014161152.1	Cell cilia	IQ motif containing D	iqcd	-0.396454	-0.552143	-0.00997355	2.80793	2.56359	2.80352	-0.573846	-0.390221	-0.659938	-0.769868	-0.837698	-0.207098	-0.623258	0.0115845	-0.691458	-0.845808	-0.306394	-0.395612	-0.49765	-0.429219
Ssa#XM_014208955.1	Cell cilia	Radial spoke head 10 homolog B	LOC106609906	0.615946	0.00740617	0.402432	1.87795	1.75769	2.61243	-0.200962	-0.688711	-1.14915	0.202538	-0.667731	-0.361042	-0.892101	-0.473837	-0.203663	-0.556308	-0.846191	-0.529275	-0.527665	-0.379755
Ssa#XM_014186451.1	Cell cilia	cilia and flagella associated protein 70 (cfap70)	LOC106595076	0.488692	0.857535	0.238594	1.83664	2.10783	1.75777	-0.491074	-0.405706	-0.80782	-0.551514	-0.540181	-0.371882	-0.687757	-0.338933	-0.546422	-0.676176	0.0798895	-0.616638	-0.804702	-0.528136
Ssa#XM_014175706.1	Cell cilia	dynein assembly factor 1, axonemal-like	LOC106587361	0.0472486	1.14696	0.788187	1.69301	2.2814	1.44654	-0.758266	-0.398788	-0.404166	-0.600072	-0.660569	-0.321312	-0.491625	-0.166802	-0.741203	-0.944309	-0.242054	-0.498071	-0.640369	-0.53575
Ssa#XM_014162212.1	Cell cilia	Tektin 2 (Testicular) - Ident 31	LOC106580793	0.416647	0.362858	0.379844	2.03407	1.58722	2.78521	-0.00590242	-0.511292	-1.00366	-0.123355	-0.451002	-0.438874	-1.10216	-0.699156	-0.219489	-0.535347	-0.347381	-0.43107	-1.21491	-0.482268
Ssa#XM_014210878.1	Cell cilia	Intraflagellar transport protein 43 homolog	ift43	0.42148	0.911545	1.2528	1.78235	1.46428	1.89116	-0.699054	-0.794012	-0.116534	-0.11099	-0.632934	-0.343493	-0.807352	-0.749002	-0.637699	-0.757233	-0.584804	-0.483921	-0.526303	-0.48027
Ssa#XM_014210878.1	Cell cilia	Intraflagellar transport protein 43 homolog	ift43	0.42148	0.911545	1.2528	1.78235	1.46428	1.89116	-0.699054	-0.794012	-0.116534	-0.11099	-0.632934	-0.343493	-0.807352	-0.749002	-0.637699	-0.757233	-0.584804	-0.483921	-0.526303	-0.48027
Ssa#XM_014189434.1	Cell cilia	WD repeat-containing protein 65	LOC106598390	0.607809	0.514409	0.865141	1.77932	2.01402	1.97993	-0.73508	-0.446453	-0.528048	-0.32341	-0.944294	-0.349041	-0.668355	-0.406736	-0.507299	-0.717914	-0.680346	-0.383108	-0.642646	-0.427896
Ssa#XM_014125056.1	Cell cilia	WD repeat-containing protein 52	cfap44	0.938483	0.155353	0.422871	2.11765	1.9322	2.24323	-0.172632	-0.72576	-1.08775	-0.141435	-0.534171	-0.350105	-1.0105	-0.952871	-0.3872	-0.304495	-0.7696	-0.575219	-0.651169	-0.146884
Ssa#XM_014186447.1	Cell cilia	cilia and flagella associated protein 70 (cfap70)	LOC106595075	0.459258	-0.322637	0.604113	2.40631	2.043	2.72929	-0.453315	-0.687381	-1.58281	-0.0734095	-0.523708	-0.542702	-1.11598	-0.59516	-0.17773	-0.380912	-0.467695	-0.511999	-0.442419	-0.364117
Ssa#XM_014134820.1	Cell cilia	Intraflagellar transport 122 homolog	ift122	0.638075	0.440608	0.903538	1.8768	2.06682	2.13651	-0.698855	-0.674615	-0.977315	-0.557114	-0.2673	-0.433591	0.105234	-0.656557	-0.868375	-0.910445	-0.50768	-0.570928	-0.578923	-0.465879
Omy#BX319022	Cell cilia	WD repeat domain 16 - Ident 28	wdr66	0.878676	0.287729	0.5254	2.05365	1.98457	2.72061	-0.490157	-0.788417	-1.26602	-0.522127	-0.716157	-0.360104	-1.1539	-0.457127	-0.172476	-0.776257	-0.378555	-0.605707	-0.481317	-0.282336
Ssa#XM_014129826.1	Cell cilia	CU059 protein	cu059	0.471714	0.375932	0.411138	2.68081	1.97791	2.60403	-0.785617	-0.874067	-1.00948	-0.135953	-0.236099	-0.303791	-1.01357	-1.16293	-0.666917	-0.749677	-1.02857	0.0196082	-0.261749	-0.312747
Ssa#CK881306	Cell cilia	WD repeat domain 16 - Ident 28	Ssa#CK881306	0.887389	0.336033	0.628741	2.13086	1.96808	2.67039	-0.592636	-1.04699	-1.10073	-0.328621	-0.701226	-0.41908	-1.1922	-0.481946	-0.204546	-0.770776	-0.308624	-0.604186	-0.435458	-0.434498
Ssa#XM_014216724.1	Cell cilia	spermatogenesis associated 16	spata16	-0.528627			2.28991	1.57056	3.06075	-0.396312	-0.417951	-0.507836	-0.576457	-0.629853	-0.405635	-0.591549	-0.288313	-0.477112	-0.59428	-0.311488	-0.434662	-0.479316	-0.281833
Ssa#XM_014178932.1	Cell cilia	Dynein intermediate chain 2, axonemal	dnai2	-0.39137	0.150171	0.289044	3.34888	2.47318	2.77478	-1.00334	-0.602682	-0.56528	-0.385745	-0.443512	-0.177572	-0.714304	-0.709184	-0.847384	-1.16378	-0.369909	-0.811514	-0.49775	-0.352705
Ssa#NM_001141289.1	Cell cilia	GTP-binding protein RAY-like	rayl	0.88745	0.367574	0.691299	2.18582	2.09511	2.5225	-0.159452	-0.446763	-0.669773	-0.867353	-0.452483	-0.757263	-0.790683	-0.679483	-0.534893	-0.382133	-0.609943	-0.603143	-1.35687	-0.439513
Ssa#XM_014182079.1	Cell cilia	Intraflagellar transport protein 43 homolog	LOC106590872	0.999854	1.25999	1.26566	1.48414	1.60283	2.16697	-0.397762	-0.435457	-0.474244	-0.778201	-0.650011	-0.674391	-0.773291	-0.560435	-0.603431	-0.641101	-0.391339	-0.648071	-0.941021	-0.810681
Ssa#XM_014195735.1	Cell cilia	cilia and flagella associated 54	cfap54	-0.19637	-0.419903	0.529042	3.17251	2.72271	3.15471	-0.766543	-0.633383	-0.635833	-0.557793	-0.571145	-0.246243	-0.744033	-0.677333	-0.724483	-0.804313	-0.609533	-0.719263	-0.850303	-0.422495
Ssa#XM_014130717.1	Cell cilia	coiled-coil domain-containing protein 151-like (LOC106589610)	LOC106564573	0.219288	0.42557	0.993095	2.45148	2.33217	3.07913	-0.644416	-0.55716	-0.759932	-0.0970239	-0.947522	-0.65339	-0.753672	-0.65814	-0.681972	-0.763052	-0.730922	-0.713872	-0.765982	-0.773672
Ssa#XM_014175078.1	Cell cilia	WD repeat domain 16	cfap52	0.719162	0.359503	0.436532	2.7191	2.27205	3.14023	-0.414277	-0.757378	-1.03187	-0.0692625	-1.1527	-0.542658	-1.04288	-0.757918	-0.392474	-0.675438	-0.798818	-0.783178	-0.624648	-0.603098
Ssa#XM_014166332.1	Cell cilia	Intraflagellar transport protein 52 homolog	ift52	0.681447	0.933942	1.23834	2.10461	2.25506	2.45472	-0.67722	-0.58837	-0.0303134	-1.09033	-0.84733	-0.72794	-0.56646	-0.40843	-0.75018	-0.86499	-0.49105	-0.90408	-0.73467	-0.98675
Ssa#XM_014166332.1	Cell cilia	Intraflagellar transport protein 52 homolog	ift52	0.681447	0.933942	1.23834	2.10461	2.25506	2.45472	-0.67722	-0.58837	-0.0303134	-1.09033	-0.84733	-0.72794	-0.56646	-0.40843	-0.75018	-0.86499	-0.49105	-0.90408	-0.73467	-0.98675
Ssa#XM_014131559.1	Cell cilia	Coiled-coil domain-containing protein 147	cfap58	0.373851	1.07504	1.25493	2.41254	2.29617	2.70515	-0.777211	-0.547911	-1.2153	-0.559421	-0.720891	-0.556431	-1.09166	-0.915051	-0.733401	-1.02107	-0.670561	-0.632641	-0.284751	-0.391382
Ssa#XM_014157932.1	Cell cilia	McKusick-Kaufman syndrome	mkks	0.317055	0.417446	0.591738	2.91359	2.86313	3.21782	-0.742436	-0.699796	-0.474762	-0.989826	-0.896096	-0.619385	-0.835286	-0.703606	-0.759276	-1.04445	-0.375846	-0.728936	-0.798246	-0.652852
Ssa#XM_014194990.1	Cell cilia	adenylate kinase 7	ak7	0.270298	0.274755	1.13499	3.18587	2.62529	2.86133	-0.860859	-0.786079	-0.530473	-0.722469	-1.03995	-0.432382	-0.888289	-0.653139	-0.807469	-1.07256	-0.538329	-0.708368	-0.753329	-0.55884
Ssa#XM_014154649.1	Cell cilia	WD repeat-containing protein 96	cfap43	0.883991	-0.2291	0.826748	3.46069	3.21259	3.97349	-0.83419	-0.89215	-0.70581	-1.07259	-1.37559	-0.56348	-0.87208	-1.04326	-0.80822	-1.13039	-0.83763	-0.7394	-0.80122	-0.45239
Ssa#XM_014127679.1	Cell cycle	cyclin-dependent kinase inhibitor 1B-like	LOC106562696	-1.03396	-2.681	-2.63744	-2.71468	-2.58798	-3.14418	1.68191	0.856732	0.38183	0.681403	1.04208	0.83235	0.689059	1.18809	1.16398	1.49728	1.4257	1.17801	1.14495	1.03584
Ssa#XM_014127368.1	Cell cycle	cyclin-dependent kinase inhibitor 1B-like	LOC106562470	-1.07182	-2.6041	-2.37444	-2.49029	-2.49781	-3.19031	1.6519	1.07794	0.486663	0.962475	1.00979	0.492049	1.11602	1.12374	0.813205	1.58227	1.25691	0.955776	0.932675	0.76741
Ssa#XM_014163295.1	Cell cycle	cyclin B2	cntd2	-0.872876	-2.70795	-2.91141	-3.33159	-2.01199	-2.39201	1.43716	1.54724	-0.893656	1.15497	0.769873	0.893171	1.03621	1.36198	0.68956	1.44181	1.24781	1.58592	0.913661	1.0421
Ssa#XM_014147982.1	Cell cycle	G1/S-specific cyclin-D2	LOC106573197	-0.915015	-1.66299	-2.27885	-3.07587	-2.8976	-3.01784	0.873644	1.3111	0.532549	1.04868	1.03898	0.749776	0.912416	1.1772	1.32093	0.903656	0.958351	1.06444	0.927652	1.02882
Ssa#XM_014153656.1	Cell cycle	Protein Tob1	LOC106576460	-0.934366	-2.25997	-2.0165	-2.25587	-2.97953	-2.04895	1.12896	0.756508	0.38447	-2.01541	1.30365	1.05241	1.54245	1.13532	1.22738	1.09156	1.11506	1.34287	1.30307	1.12686
Ssa#XM_014127903.1	Cell cycle	cyclin-dependent kinase inhibitor 1B-like	LOC106562863	-1.00898	-2.16529	-2.05072	-2.23149	-2.26169	-2.76034	0.59691	1.02024	-0.0379373	0.573707	0.484975	0.31913	0.219346	1.10549	1.31695	3.35312	0.896044	1.72106	0.703274	0.206174
Ssa#XM_014207787.1	Cell cycle	cyclin-dependent kinase inhibitor 1B-like	LOC106609234	-0.981556	-1.84366	-2.13424	-2.32605	-2.68171	-2.44932	0.888152	1.04708	-0.124765	0.458242	0.960799	1.0976	1.25892	0.964527	1.10308	0.801091	1.25698	0.862432	0.993171	0.849215
Ssa#XM_014152919.1	Cell cycle	B-cell lymphoma 3 protein	LOC106576064	-1.06597	-1.65245	-2.04284	-2.18001	-2.73931	-2.33767	0.873468	0.956881	-0.0416999	0.565625	1.0352	0.916885	1.10185	1.07571	0.881585	0.745059	1.21211	0.914435	0.933318	0.847841
Ssa#XM_014212397.1	Cell cycle	Dedicator of cytokinesis 5	LOC106611811	-1.49012	-1.96204	-1.3272	-1.92194	-2.0898	-2.68047	0.673494	0.689433	1.18056	1.23589	0.547993	0.952286	1.46316	0.633315	0.552734	0.941565	0.260236	1.14595	0.364222	0.830702
Ssa#XM_014212397.1	Cell cycle	Dedicator of cytokinesis 5	LOC106611811	-1.49012	-1.96204	-1.3272	-1.92194	-2.0898	-2.68047	0.673494	0.689433	1.18056	1.23589	0.547993	0.952286	1.46316	0.633315	0.552734	0.941565	0.260236	1.14595	0.364222	0.830702
Ssa#XM_014212397.1	Cell cycle	Dedicator of cytokinesis 5	LOC106611811	-1.49012	-1.96204	-1.3272	-1.92194	-2.0898	-2.68047	0.673494	0.689433	1.18056	1.23589	0.547993	0.952286	1.46316	0.633315	0.552734	0.941565	0.260236	1.14595	0.364222	0.830702
Ssa#XM_014212397.1	Cell cycle	Dedicator of cytokinesis 5	LOC106611811	-1.49012	-1.96204	-1.3272	-1.92194	-2.0898	-2.68047	0.673494	0.689433	1.18056	1.23589	0.547993	0.952286	1.46316	0.633315	0.552734	0.941565	0.260236	1.14595	0.364222	0.830702
Ssa#XM_014208518.1	Cell cycle	Protein Tob1	LOC106609569	-1.20913	-1.18023	-2.21633	-1.8993	-2.18471	-2.74774	0.152371	1.12065	-0.54709	0.825768	1.63557	0.906239	1.39437	1.1735	0.347124	0.653565	0.905703	1.22376	0.945054	0.700829
Ssa#XM_014125216.1	Cell cycle	G1/S-specific cyclin-D2-like	LOC106561356	-0.933056	-0.381495	-1.9654	-2.52812	-1.59375	-3.09963	0.369778	1.23688	-0.520404	0.779814	0.73171	1.41132	0.582991	1.11342	-0.0366807	0.15147	1.6345	1.23848	0.806634	1.00151
Ssa#XM_014174248.1	Cell cycle	Cell cycle control protein 50C	LOC106586702	-1.46	-0.904475	-1.31958	-1.81487	-1.99009	-2.57511	0.00357335	0.817883	0.921196	0.72008	0.434631	0.719865	1.74367	1.11477	0.500969	0.615327	0.568135	0.8529	0.57769	0.473458
Ssa#XM_014175255.1	Cell cycle	borealin-2-like	LOC106587175	-0.0262604	-0.64712	-1.50992	-2.8885	-1.92805	-2.76365	0.72117	1.05584	0.0224116	1.12303	0.526764	0.420259	0.386295	0.792391	0.692246	0.898047	1.1063	0.796353	0.752465	0.469924
Ssa#XM_014145563.1	Cell cycle	Kinesin heavy chain isoform 5A	LOC106571955	-0.229844	-1.94366	-1.86584		-1.82204	-2.67004	1.01495	0.636878	-0.497055	0.0507729	0.635802	0.838087	0.246059	0.787515	0.852724	0.816279	0.698944	0.629959	0.862603	0.957889
Ssa#XM_014160920.1	Cell cycle	Arrestin domain containing 3b	LOC106580165	0.450032	-1.82113	-1.74538	-1.8712	-1.91795	-2.54817	0.782742	0.377859	0.471379	0.378779	0.332167	0.833273	0.943905	0.730893	0.660211	0.490525	0.580673	0.647697	1.27052	0.953164
Ssa#NM_001140418.1	Cell cycle	Androgen-induced proliferation inhibitor	aprin	-0.141287	-1.49602	-1.24179	-2.25607	-1.9532	-2.05827	0.560171	0.660956	0.409987	0.703505	0.42175	0.212751	0.542283	1.0326	0.603737	0.661201	0.706257	0.899254	0.993736	0.73843
Ssa#NM_001140108.1	Cell cycle	Kelch-like protein 13	klh13	-1.74879	-1.61459	-0.677062	-1.48484	-1.57326	-1.9505	0.299872	0.605371	1.02634	0.342387	0.822236	1.03464	1.7604	0.356579	0.712608	0.571382	-0.297191	0.970013	-0.201251	1.04566
Ssa#NM_001140108.1	Cell cycle	Kelch-like protein 13	klh13	-1.74879	-1.61459	-0.677062	-1.48484	-1.57326	-1.9505	0.299872	0.605371	1.02634	0.342387	0.822236	1.03464	1.7604	0.356579	0.712608	0.571382	-0.297191	0.970013	-0.201251	1.04566
Ssa#XM_014151935.1	Cell cycle	Tuftelin	LOC106575420	-0.736275	-1.45118	-0.795262	-1.74802	-2.22082	-2.01463	1.05498	0.194529	0.50395	-0.144534	1.08935	0.88309	0.594219	0.815535	1.01078	0.67821	0.752392	0.572355	0.439763	0.521573
Ssa#XM_014151935.1	Cell cycle	Tuftelin	LOC106575420	-0.736275	-1.45118	-0.795262	-1.74802	-2.22082	-2.01463	1.05498	0.194529	0.50395	-0.144534	1.08935	0.88309	0.594219	0.815535	1.01078	0.67821	0.752392	0.572355	0.439763	0.521573
Ssa#NM_001140064.1	Cell cycle	Abl interactor 1	abi1	-0.79714	-1.36733	-1.15972	-1.61295	-1.73876	-2.19849	0.724958	0.585621	0.685187	0.775074	0.760596	0.103302	0.759955	0.505219	0.731561	0.877527	0.742697	0.577478	0.552017	0.49318
Ssa#NM_001140064.1	Cell cycle	Abl interactor 1	abi1	-0.79714	-1.36733	-1.15972	-1.61295	-1.73876	-2.19849	0.724958	0.585621	0.685187	0.775074	0.760596	0.103302	0.759955	0.505219	0.731561	0.877527	0.742697	0.577478	0.552017	0.49318
Ssa#NM_001140064.1	Cell cycle	Abl interactor 1	abi1	-0.79714	-1.36733	-1.15972	-1.61295	-1.73876	-2.19849	0.724958	0.585621	0.685187	0.775074	0.760596	0.103302	0.759955	0.505219	0.731561	0.877527	0.742697	0.577478	0.552017	0.49318
Ssa#NM_001140064.1	Cell cycle	Abl interactor 1	abi1	-0.79714	-1.36733	-1.15972	-1.61295	-1.73876	-2.19849	0.724958	0.585621	0.685187	0.775074	0.760596	0.103302	0.759955	0.505219	0.731561	0.877527	0.742697	0.577478	0.552017	0.49318
Ssa#XM_014136808.1	Cell cycle	Cyclin I - Ident 36	LOC106567503	-0.0681089	-0.913111	-1.20926	-2.19078	-1.82992	-2.32952	0.826448	0.608857	-0.0229429	0.360266	0.536043	0.644975	0.580249	0.891743	0.621715	0.628773	1.04469	0.631333	0.660493	0.528058
Ssa#XM_014171115.1	Cell cycle	CDC14 cell division cycle 14 homolog A, a	LOC106585187	-0.780868	-0.974398	-1.36209	-1.50233	-1.77475	-2.05036	0.729695	0.815591	0.818361	0.487848	0.884319	0.447725	0.773201	0.425408	0.790679	0.680457	0.306414	0.375386	0.254887	0.654826
Ssa#XM_014183497.1	Cell cycle	Transducer of ERBB2, 1a	LOC106592182	-1.11732	-0.888276	-1.34623	-1.47001	-1.71261	-1.80435	0.674445	1.06039	0.715838	0.2053	0.486614	0.731218	0.838145	0.674221	0.231651	0.152756	0.751655	0.429524	0.616712	0.770303
Ssa#XM_014151050.1	Cell cycle	Transmembrane protein 41ab	LOC106574917	-0.537167	-1.05758	-1.17785	-1.75168	-1.44806	-2.32435	0.918003	0.970068	0.0997672	0.883051	0.521658	0.790051	0.350521	0.42326	0.480162	0.379517	1.16767	0.469895	0.541304	0.301752
Ssa#XM_014151050.1	Cell cycle	Transmembrane protein 41ab	LOC106574917	-0.537167	-1.05758	-1.17785	-1.75168	-1.44806	-2.32435	0.918003	0.970068	0.0997672	0.883051	0.521658	0.790051	0.350521	0.42326	0.480162	0.379517	1.16767	0.469895	0.541304	0.301752
Ssa#XM_014134048.1	Cell cycle	cell division cycle-associated protein 7-like	LOC106566175	-0.963621	-1.46625	-1.23062	-1.32026	-1.35798	-1.50455	0.351487	0.515684	0.261205	1.00287	0.562411	0.0619557	0.26117	0.719168	0.500462	1.12447	0.438063	0.93273	0.784378	0.327232
Ssa#XM_014173338.1	Cell cycle	Dedicator of cytokinesis 9b	LOC106586262	-0.57097	-0.83897	-1.34696	-1.08095	-1.98251	-1.76892	0.644551	0.425961	0.088168	0.344659	0.854335	0.703767	0.671831	0.207745	0.583378	0.678585	0.48526	0.561558	0.491854	0.847611
Ssa#XM_014126769.1	Cell cycle	G2/mitotic-specific cyclin-B1-like	LOC106562137	0.255896	-0.465799	-1.26542	-2.01925	-1.48044	-2.35813	0.359928	0.746443	0.200482	0.848871	0.345659	0.281023	-0.0347232	0.46573	0.616061	0.779817	0.694719	0.978729	0.605296	0.445119
Ssa#XM_014132942.1	Cell cycle	Cyclin-dependent kinase 18	LOC106565629	-0.118349	-0.941975	-1.07799	-1.62015	-2.07626	-1.43976	1.09952	0.289183	-0.754163	0.0874665	1.23062	0.8489	0.56275	0.43369	0.739569	0.600059	0.505576	0.5016	0.559757	0.569972
Ssa#XM_014157363.1	Cell cycle	Cyclin Y	ccny	-0.198664	-1.36575	-1.03243	-1.3037	-1.31304	-1.96436	0.640055	0.330382	0.565753	0.49777	0.571568	0.343651	0.719964	0.10932	0.589021	0.568697	0.554801	0.450238	0.635157	0.60158
Ssa#XM_014123834.1	Cell cycle	Cyclin-dependent kinase inhibitor 1C	LOC106560698	-0.874173	-0.635155	-1.13757	-1.59511	-1.55368	-1.32851	0.405811	0.331021	0.947163	-0.679341	0.964966	0.5648	0.361311	0.881554	1.03419	0.7541	0.57601	0.286099	0.359691	0.336843
Ssa#XM_014181158.1	Cell cycle	Abl-interactor 1	LOC106590302	-0.838231	-0.803349	-1.07884	-1.15232	-1.44111	-1.78062	0.810723	0.581585	0.814309	0.142718	0.503366	0.51677	0.596004	0.43973	0.354487	0.267655	0.527373	0.590938	0.336875	0.611936
Ssa#XM_014139538.1	Cell cycle	Cyclin Y	LOC106568835	-0.65092	-1.00941	-1.14698		-1.09824	-1.53339	0.0433095	0.423122	0.0155271	0.448482	0.489737	-0.28238	1.00398	0.608464	-0.122656	0.106921	0.761991	0.285092	1.18468	0.472659
Ssa#XM_014192283.1	Cell cycle	Mitogen-activated protein kinase 1	LOC106600714	-0.493336	-0.666815	-1.21385	-0.961962	-1.1293	-1.64594	0.328827	0.510608	0.443745	0.292688	0.321883	0.298527	0.6494	0.568978	0.21608	0.369331	0.413432	0.731454	0.507128	0.459131
Ssa#XM_014128306.1	Cell cycle	Arrestin domain containing 3b	LOC106563080	0.311347	-0.642732	-0.992748	-1.40791	-1.53459	-1.71089	0.802256	0.532384	0.955121	-0.283924	0.629369	0.272169	0.344004	0.206876	0.145157	0.492633	0.762835	0.242198	0.329995	0.546448
Ssa#XM_014164597.1	Cell cycle	Four and a half LIM domains 2b	LOC106581984	-1.66324	-0.533514	-0.337876	-0.782707	-0.946678	-1.55904	1.03841	0.193847	0.982923	-0.356678	0.630294	0.589188	1.64735	-0.429538	0.559073	0.413335	-0.0615452	0.383138	-0.29525	0.528505
Ssa#XM_014164597.1	Cell cycle	Four and a half LIM domains 2b	LOC106581984	-1.66324	-0.533514	-0.337876	-0.782707	-0.946678	-1.55904	1.03841	0.193847	0.982923	-0.356678	0.630294	0.589188	1.64735	-0.429538	0.559073	0.413335	-0.0615452	0.383138	-0.29525	0.528505
Ssa#NM_001165391.1	Cell cycle	G1/S-specific cyclin-D1	ccnd1	-0.441976	-1.07569	-1.0378	-1.27904	-1.34632	-0.576562	0.801636	0.653337	0.29004	0.429357	0.132766	-0.0629789	0.719204	0.459069	0.55145	0.410744	0.50125	0.405944	0.378324	0.087264
Ssa#XM_014194075.1	Cell cycle	Transducer of ERBB2, 1a	LOC106601729	-1.06199	-0.290444	-1.37766	-0.957923	-0.805925	-1.15448	0.278696	0.75954	-1.13409	0.454649	0.498673	0.746454	0.442732	0.754282	0.0288377	0.477201	1.09744	0.552825	0.35372	0.337483
Ssa#XM_014127258.1	Cell cycle	retinoblastoma-like protein 2	LOC106562395	-0.611236	-0.585103	-1.02716	-1.40659	-1.05301	-0.801781	-0.14316	0.0320114	0.395587	0.624663	0.365328	0.043914	0.66222	0.614113	0.864899	0.976871	0.145857	0.503743	0.116459	0.282386
Ssa#XM_014136471.1	Cell cycle	protein reprimo A-like	LOC106567336	-0.510812	-0.922517	-0.961653		-0.98801	-1.26969	1.16824	-0.177731	0.501009	-0.169677	0.123386	0.186538	-0.197492	0.712255	0.667478	0.900132	0.310366	0.329227	0.112118	0.186839
Ssa#XM_014141915.1	Cell cycle	Centrosome-associated protein CEP250	LOC106570025	-0.945847	-0.0391324	-0.916017	-0.912457	-0.575166	-1.75164	-0.124285	0.688294	-0.224558	-0.0409655	0.703268	0.76861	2.29801	0.888349	-0.223353	-0.766968	0.667327	0.438665	-0.24168	0.309548
Ssa#XM_014211522.1	Cell cycle	Forkhead box N3	LOC106611366	0.213766	-0.416107	-1.0754	-1.33251	-1.19976	-1.26826	0.772677	0.207885	-0.723741	0.758149	0.16575	0.380219	0.0274001	0.261885	0.500293	0.683633	0.776721	0.523446	0.64874	0.0952248
Ssa#XM_014161852.1	Cell cycle	Dual specificity protein phosphatase CDC14A	cdc14b	-0.854293	-0.765304	-0.895264	-0.79449	-0.944613	-0.61253	0.278339	0.466469	0.238624	0.313094	0.489331	0.169567	0.268284	0.379994	0.0429486	0.466034	0.462427	0.369521	0.527244	0.394612
Ssa#NM_001140515.1	Cell cycle	G1/S-specific cyclin-D2	ccnd2	0.503838	-0.269602	-0.527532	-1.54874	-1.40419	-1.60368	0.384793	0.266119	0.348903	0.680398	0.124328	0.0844324	0.808514	0.195459	0.356919	0.248091	0.359713	0.312124	0.46913	0.210998
Ssa#S35478215	Cell cycle	Cyclin-dependent kinase inhibitor 1C	LOC106560698	0.159229	-0.743394	-0.810083		-1.24009	-1.61039	0.859721	-0.101598	0.707422	-0.019833	0.179913	0.179456	-0.0896653	0.617478	0.851001	0.580632	-0.157335	0.0383073	0.566346	0.0328831
Ssa#XM_014167263.1	Cell cycle	Cyclin-dependent kinase 6	LOC106583286	0.403998	-0.432967	-0.786261	-1.20721	-1.29113	-1.44536	0.362195	0.405374	0.490943	0.288539	0.487868	0.26545	0.232977	0.199351	0.512338	0.297738	0.198514	0.280039	0.236247	0.501353
Ssa#XM_014132974.1	Cell cycle	Cyclin-L1	LOC106565646	-0.244798	-0.591739	-0.557076	-1.06683	-0.891597	-1.19378	0.279712	0.466484	-0.0727353	0.249654	0.170427	0.166065	0.294637	0.641629	0.334002	0.309777	0.647138	0.312554	0.49413	0.252346
Ssa#NM_001141870.1	Cell cycle	retinoblastoma binding protein 9	rbbp9	0.355875	-0.263867	-0.56389	-1.26717	-1.18563	-1.31274	0.531665	0.404204	0.00910271	0.361665	0.223107	0.450352	0.147322	0.184781	0.499872	0.316964	0.427683	0.214433	0.251935	0.214323
Ssa#XM_014141184.1	Cell cycle	Kinesin family member 5A, a	LOC106569631	0.570125	0.614407	1.16692	0.714007	1.01363	0.130119	-0.378939	-0.354655	0.53286	-0.356867	-0.280725	-0.189701	-0.0793173	-0.456776	-0.317013	-0.819631	-0.439645	-0.369158	-0.504527	-0.195111
Ssa#XM_014129821.1	Cell cycle	Nipped-b homolog b	LOC106563887	0.637548	-0.0888334	0.119337	0.993199	1.07439	1.49497	0.407841	-0.516171	-1.09757	0.0286726	-0.672431	-0.265894	-0.837159	-0.594426	0.167186	0.095984	-0.272675	-0.298147	-0.175086	-0.200733
Ssa#XM_014209357.1	Cell cycle	Centrosomal protein of 44 kDa	LOC106610169	0.670125	0.183978	0.808778	0.773688	0.921119	0.875341	-0.328548	-0.69006	-0.732165	-0.314028	-0.0438159	-0.0305379	-0.763988	-0.316463	-0.284762	-0.250302	-0.17729	-0.140622	0.113426	-0.273875
Ssa#XM_014126529.1	Cell cycle	Cyclin E1	LOC106562012	0.525263	1.00587	0.933121	0.352283	0.868073	0.561154	-0.106911	-0.448531	0.81283	-0.305912	-0.431762	-1.04625	-0.732476	-0.433534	-0.0178678	0.0594632	-0.243239	-0.0950154	-0.533573	-0.722987
Ssa#XM_014136362.1	Cell cycle	Cell division cycle 42, like	LOC106567263	0.013582	0.733604	1.07473	0.726607	0.964772	0.745879	-0.366212	-0.572736	0.776412	-0.820093	-0.328235	-0.452013	-0.257566	-0.344746	-0.294008	-0.358317	-0.358011	-0.13801	-0.259234	-0.486401
Ssa#XM_014128040.1	Cell cycle	Nuclear VCP-like	LOC106562928	0.45669	0.566819	0.994781	0.671143	0.887261	0.687096	-0.612399	-0.340925	0.393457	-0.394924	-0.404612	-0.613198	0.0864573	-0.517925	-0.16959	-0.246132	-0.318282	-0.384064	-0.243174	-0.498484
Ssa#XM_014128040.1	Cell cycle	Nuclear VCP-like	LOC106562928	0.45669	0.566819	0.994781	0.671143	0.887261	0.687096	-0.612399	-0.340925	0.393457	-0.394924	-0.404612	-0.613198	0.0864573	-0.517925	-0.16959	-0.246132	-0.318282	-0.384064	-0.243174	-0.498484
Ssa#XM_014132926.1	Cell cycle	Cell division cycle 42, like	LOC106565619	0.370105	0.386088	0.681065	0.625763	1.04085	1.26084	-0.153304	-0.0866224	0.205469	-0.0684304	-0.36019	-0.630144	-0.40389	-0.324911	-0.0102474	-0.190323	-0.47354	-0.741422	-0.378714	-0.748437
Ssa#XM_014194982.1	Cell cycle	Centrosomal protein of 44 kDa	LOC106602383	0.73074	0.107071	0.834707	0.738174	1.06494	0.908791	-0.294364	-0.76986	-0.726432	-0.352125	-0.082931	-0.092196	-0.790399	-0.550946	-0.194901	-0.18163	-0.260075	-0.00900604	0.120295	-0.199849
Ssa#XM_014194116.1	Cell cycle	centrosomal protein of 112 kDa-like	LOC106601764	-0.0958689	0.339688	0.456906	1.10262	1.22348	1.37095	-0.331887	-0.17214	-0.351385	-0.367941	-0.452772	-0.263572	-0.302431	-0.245106	-0.233896	-0.399228	-0.371462	-0.170467	-0.39106	-0.344444
Ssa#XM_014177658.1	Cell cycle	metaxin-1-like	LOC106588530	-0.0199403	0.237573	0.690702	1.00215	0.760105	1.73284	-0.152511	-0.377855	-0.167682	0.0221711	-0.669752	-0.276827	-0.457852	-0.153652	-0.125678	-0.156003	-0.487631	-0.50909	-0.430233	-0.460833
Ssa#NM_001140296.1	Cell cycle	G2/mitotic-specific cyclin-B1	ccnb3	1.12897	0.708996	0.850356	0.693767	0.44584	0.616122	-0.120138	-0.592555	0.212105	-0.759341	-0.013591	-0.081377	-0.892387	-0.670196	-0.411393	-0.431338	-0.233004	-0.145425	-0.239469	-0.065944
Ssa#XM_014159251.1	Cell cycle	Kinesin-like protein KIF22	kif22	0.888922	0.169253	0.363093	0.983771	0.892398	1.15901	-0.0961581	-0.714147	-0.950393	-0.306744	-0.0726341	-0.0197551	-1.14109	-0.347071	-0.237036	0.0707243	-0.294777	-0.273076	-0.126355	0.0520725
Ssa#XM_014156073.1	Cell cycle	centrosomal protein kizuna-like	LOC106577674	0.564738	0.264009	0.247194	0.963736	1.11026	1.32273	-0.201317	-0.285638	-0.48856	-0.293919	-0.683579	-0.34075	-0.441954	-0.455087	-0.0765562	-0.386223	-0.556016	-0.142662	-0.0649739	-0.0554306
Ssa#XM_014157968.1	Cell cycle	Kinesin-like protein KIF20B	LOC106578804	0.733937	0.666193	0.963306	0.773191	0.733074	0.675438	0.0663925	-0.831603	0.607439	-1.00759	0.123426	-0.128874	-0.495679	-0.0178514	-0.391422	-0.358696	-0.396624	-0.695403	-0.481902	-0.536746
Ssa#XM_014148705.1	Cell cycle	centrosomal protein of 72 kDa-like	LOC106573558	-0.102433	0.411083	0.826902	1.4723	1.40574	0.531889	-0.408277	-0.521124	0.0385537	-0.573213	-0.152724	-0.202757	-0.493315	-0.335615	-0.0389263	-0.205574	-0.314046	-0.41308	-0.518968	-0.406416
Ssa#XM_014148705.1	Cell cycle	centrosomal protein of 72 kDa-like	LOC106573558	-0.102433	0.411083	0.826902	1.4723	1.40574	0.531889	-0.408277	-0.521124	0.0385537	-0.573213	-0.152724	-0.202757	-0.493315	-0.335615	-0.0389263	-0.205574	-0.314046	-0.41308	-0.518968	-0.406416
Ssa#XM_014126107.1	Cell cycle	kinesin-like protein KIF23	LOC106561842	0.839814	0.852247	0.541853	0.732361	0.443339	1.1476	0.0159247	-0.52345	-0.3778	-0.85826	0.190522	-0.423244	-0.387049	-0.57454	0.284927	0.214543	-0.732485	-0.861772	-0.550974	0.0264528
Ssa#XM_014158890.1	Cell cycle	coiled-coil domain containing 78	ccdc78	0.169275	-0.22883	-0.165591	0.815877	2.03472	1.95058	-0.499578	-0.275789	0.0147109	-0.478582	-0.437085	-0.324851	-0.568119	-0.408001	-0.0789423	-0.586715	-0.270575	-0.149073	-0.423319	-0.0901036
Ssa#NM_001140711.1	Cell cycle	Mitotic spindle assembly checkpoint protein MAD2A	md2l1	0.605786	0.106591	0.849673	0.973471	1.10318	0.943099	-0.192698	-0.472633	-0.455271	-0.533948	-0.115908	-0.178711	-0.580075	-0.253249	-0.287262	-0.383246	-0.331365	-0.329352	-0.149064	-0.319014
Ssa#XM_014205888.1	Cell cycle	Anaphase-promoting complex subunit 1	LOC106608142	0.23696	0.418887	0.919578	1.05267	1.17194	0.819239	-0.155022	-0.350844	-0.193281	-0.55658	-0.0897586	-0.134512	-0.350345	-0.431903	-0.474498	-0.42914	-0.27558	-0.371333	-0.443146	-0.363331
Ssa#XM_014186351.1	Cell cycle	E3 ubiquitin-protein ligase RBBP6-like	LOC106602082	1.01182	0.56518	1.24371	0.475793	0.929596	0.419638	-0.241618	-0.174809	-0.0982658	-0.447166	-0.570365	-0.459695	-0.49013	-0.480372	-0.10072	-0.210561	-0.354322	-0.258024	-0.341103	-0.418572
Ssa#NM_001173931.1	Cell cycle	Cell division cycle 5-like protein	Ssa#NM_001173931.1	0.927498	0.783686	1.0941	0.474407	0.817316	0.587076	-0.0192094	-0.0655089	0.139623	-0.767393	0.110564	-0.047377	-0.935336	0.147415	-0.960082	-0.0998036	-0.812625	-0.836477	-0.552603	0.0147266
Ssa#XM_014145661.1	Cell cycle	Centrosomal protein of 104 kDa	cep104	0.923734	0.195366	0.0170145	1.02082	0.268613	2.18733	-0.35973	-0.498806	-0.291497	-0.549509	-0.333513	-0.429061	-0.475094	-0.345289	-0.224411	-0.0480779		-0.367609	-0.328913	-0.361373
Ssa#XM_014170888.1	Cell cycle	Zinc finger, DHHC-type containing 8a	LOC106585087	1.29237	0.712046	0.962684	0.480443	0.85031	0.430239	-0.13141	-0.310692	-0.157235	-0.585612	-0.433916	-0.246831	-0.503313	-0.518568	-0.255019	-0.396023	0.0466821	-0.430971	-0.210669	-0.594516
Ssa#XM_014164776.1	Cell cycle	M-phase phosphoprotein 8	LOC106582067	1.12903	0.460347	0.91858	0.93092	0.92846	0.373389	-0.179837	-0.159	-0.455732	-0.437675	-0.312487	-0.575619	-0.813584	-0.35249	-0.208986	-0.421697	-0.542676	-0.173949	-0.159895	0.0529001
Ssa#XM_014199559.1	Cell cycle	Cell cycle checkpoint control protein RAD9A	rad9a	1.00966	0.826556	0.551861	0.740162	0.980896	0.648842	-0.315827	0.0154097	-0.634037	-0.279695	-0.370687	-0.432133	-0.538513	-0.171599	-0.233823	-0.365682	-0.226627	-0.286337	-0.392388	-0.526046
Ssa#XM_014200747.1	Cell cycle	centromere protein O-like	LOC106605279	0.410309	0.630272	0.660249	0.861699	1.1742	1.07606	-0.510332	-0.438687	-0.577718	0.209893	-0.509712	-0.249906	-0.644893	-0.168537	-0.267777	-0.42242	-0.342351	-0.232737	-0.143738	-0.513877
Ssa#XM_014134086.1	Cell cycle	Dedicator of cytokinesis 4b	LOC106566212	0.30724	0.0348137	0.262769	1.23195	1.15567	1.85862	-0.553502	-0.423314	-0.869105	0.164561	0.0675047	-0.107681	-0.239033	-0.866411	-0.773951	-0.52936	0.601556	-0.546849	-0.38259	-0.392889
Ssa#XM_014143797.1	Cell cycle	Cyclin K	LOC106571114	-0.0325655	0.967908	1.19144	0.838992	1.25047	0.656906	-0.292822	-0.70316	0.931601	-0.571504	-0.564804	-0.554106	-0.309107	-0.332313	-0.377831	-0.365034	-0.0668345	-0.498242	-0.601397	-0.567592
Ssa#XM_014203062.1	Cell cycle	Centrosomal protein of 112 kDa	LOC106606706	0.179486	0.582494	0.773572	0.936064	1.29303	1.12098	-0.384277	-0.21551	-0.357664	-0.321786	-0.550816	-0.0156899	-0.388036	-0.299489	-0.548643	-0.636073	-0.00978049	-0.341888	-0.43585	-0.380118
Ssa#XM_014203062.1	Cell cycle	Centrosomal protein of 112 kDa	LOC106606706	0.179486	0.582494	0.773572	0.936064	1.29303	1.12098	-0.384277	-0.21551	-0.357664	-0.321786	-0.550816	-0.0156899	-0.388036	-0.299489	-0.548643	-0.636073	-0.00978049	-0.341888	-0.43585	-0.380118
Ssa#XM_014177920.1	Cell cycle	replication protein A3, 14kDa	rpa3	1.19865	0.466367	0.978181	0.526262	0.916106	0.833316	-0.28483	-0.667111	-0.0228046	-0.709693	0.140127	-0.259939	-0.924454	-0.369199	-0.142471	-0.538061	-0.692713	-0.0940366	-0.311469	-0.0422296
Ssa#XM_014177920.1	Cell cycle	replication protein A3, 14kDa	rpa3	1.19865	0.466367	0.978181	0.526262	0.916106	0.833316	-0.28483	-0.667111	-0.0228046	-0.709693	0.140127	-0.259939	-0.924454	-0.369199	-0.142471	-0.538061	-0.692713	-0.0940366	-0.311469	-0.0422296
Ssa#XM_014185997.1	Cell cycle	mitotic spindle assembly checkpoint protein MAD1-like	LOC106594581	-0.0596169	0.660618	0.783414	1.21797	1.41742	0.983157	-0.569378	-0.202434	-0.225507	-0.364646	-0.46063	-0.129109	-0.38815	-0.21922	-0.637136	-0.640664	0.113038	-0.326396	-0.499305	-0.453416
Ssa#XM_014185997.1	Cell cycle	mitotic spindle assembly checkpoint protein MAD1-like	LOC106594581	-0.0596169	0.660618	0.783414	1.21797	1.41742	0.983157	-0.569378	-0.202434	-0.225507	-0.364646	-0.46063	-0.129109	-0.38815	-0.21922	-0.637136	-0.640664	0.113038	-0.326396	-0.499305	-0.453416
Ssa#XM_014158299.1	Cell cycle	Kinesin family member 20Ba	LOC106578967	0.375643	0.152304	1.39101	0.77972	1.30381	1.01465	0.300959	-0.253688	-0.184049	0.839636	-1.05317	-0.898994	-0.627295	-0.79204	-0.135748	-0.0379436	-0.828474	-0.06758	-0.488269	-0.790477
Ssa#XM_014205432.1	Cell cycle	centromere protein W-like	LOC106607939	0.918819	0.668312	0.314741	0.947526	1.09934	1.08526	-0.294046	0.0355942	-0.244516	-0.296681	-0.414049	-0.332327	-0.341176	-0.306397	-0.359676	-0.519166	-0.207021	-0.575806	-0.600746	-0.577995
Ssa#XM_014147808.1	Cell cycle	Aurora kinase B	LOC106573105	0.00137773	0.294576	1.66683	1.47865	1.13685	0.47006	-0.363103	-0.469318	0.227207	-0.554531	-0.443912	-0.0785038	-0.420549	-0.342019	-0.341629	-0.423037	-0.408199	-0.530465	-0.524619	-0.375665
Ssa#XM_014189934.1	Cell cycle	Cell division cycle 7-related protein kinase	cdc7	0.423186	0.308628	1.00692	1.08289	1.51851	0.776577	-0.930238	-0.388207	0.0455143	-0.370318	-0.197404	-0.218964	-0.591912	0.148881	-0.804128	-1.00998	-0.379231	-0.396214	0.310985	-0.335497
Ssa#XM_014189934.1	Cell cycle	Cell division cycle 7-related protein kinase	cdc7	0.423186	0.308628	1.00692	1.08289	1.51851	0.776577	-0.930238	-0.388207	0.0455143	-0.370318	-0.197404	-0.218964	-0.591912	0.148881	-0.804128	-1.00998	-0.379231	-0.396214	0.310985	-0.335497
Ssa#XM_014136968.1	Cell cycle	CDC42 binding protein kinase beta (DMPK-like)	LOC106567543	0.264125	1.57459	0.263089	0.5189	0.835965	1.66549	-0.504087	0.0382062	-0.714462	-1.10404	-0.0555969	0.0636442	-0.0535669	-0.52542	-0.767099	-0.510253	0.370585	-0.433896	-0.748319	-0.177866
Ssa#XM_014155399.1	Cell cycle	Mitotic checkpoint protein BUB3	LOC106577429	0.235342	1.00881	1.15556	0.748785	1.06538	0.862001	-0.353502	-0.195205	0.547055	-0.710531	-0.574994	-0.538512	-0.461837	-0.327881	-0.379611	-0.436159		-0.579229	-0.484395	-0.581076
Ssa#NM_001139958.1	Cell cycle	Cell division cycle protein 27 homolog	cdc27	0.311247	0.720699	0.495371	1.22705	1.41123	1.09688	-0.760616	-0.234165	-0.345193	-0.368556	-0.191046	-0.358306	-0.677735	-0.250722	-0.693755	-0.505379	-0.322542	-0.240147	-0.263797	-0.0505286
Ssa#XM_014196476.1	Cell cycle	Chromosome-associated kinesin KIF4A	LOC106603166	0.293693	0.908428	1.39717	0.795794	1.18614	0.688424	-0.39883	-0.690972	0.88397	-1.08435	-0.147986	-0.611245	-0.575882	-0.304503	-0.559051	-0.571875	-0.329401	-0.345016	-0.0569766	-0.477524
Ssa#XM_014161524.1	Cell cycle	Proliferating cell nuclear antigen	LOC106580445	0.688661	0.79144	1.2008	1.03772	1.08616	0.471244	-0.124415	-0.624996	0.447742	-0.867959	-0.480795	-0.496216	-0.646195	-0.131848	-0.274621	-0.354564	-0.443257	-0.342115	-0.496315	-0.44048
Ssa#XM_014167302.1	Cell cycle	Replication protein A 32 kDa subunit	rpa2	0.69378	1.04781	1.11677	0.911513	0.913779	0.594505	-0.311726	-0.338502	0.177223	-0.579383	-0.528277	-0.380012	-0.657513	-0.238233	-0.265528	-0.535022	-0.332373	-0.365425	-0.62104	-0.302351
Ssa#XM_014170843.1	Cell cycle	Proliferating cell nuclear antigen	LOC106585071	0.411001	1.21703	0.801483	1.04773	0.758762	1.04489	-0.128457	-0.481133	0.42616	-0.683422	-0.259633	-0.534024	-0.373009	-0.145205	-0.209771	-0.313278	-0.834642	-0.664414	-0.511463	-0.568609
Ssa#NM_001146667.1	Cell cycle	spindle and kinetochore associated complex subunit 1	ska1	0.667683	1.1311	1.24305	0.740917	0.896371	0.647782	-0.495549	-0.255131	0.550238	-0.517065	-0.500606	-0.438185	-0.643501	-0.0483374	-0.608978	-0.614819	-0.0888964	-0.584951	-0.24934	-0.831776
Ssa#XM_014205494.1	Cell cycle	Centrosomal protein of 57 kDa	cep57l1	-0.0998869	0.211412	0.913194	1.94423	1.25709	1.22607	-0.996578	-0.260447	-0.381088	-0.324802	-0.211233	-0.318352	-0.524442	-0.0418644	-0.515447	-0.487969	-0.661985	-0.425818	-0.0889828	-0.213094
Ssa#XM_014205494.1	Cell cycle	Centrosomal protein of 57 kDa	cep57l1	-0.0998869	0.211412	0.913194	1.94423	1.25709	1.22607	-0.996578	-0.260447	-0.381088	-0.324802	-0.211233	-0.318352	-0.524442	-0.0418644	-0.515447	-0.487969	-0.661985	-0.425818	-0.0889828	-0.213094
Ssa#NM_001141537.1	Cell cycle	SPC24, NDC80 kinetochore complex component, homolog (S. cerevisiae) (spc24)	Ssa#NM_001141537.1	0.420571	0.646078	1.22021	1.01349	1.28565	0.875998	-0.502859	-0.645802	-0.140368	-0.966997	-0.177309	-0.050055	-0.528763	0.116272	-0.567002	-0.778645	-0.242133	-0.654478	-0.05997	-0.263892
Ssa#XM_014132238.1	Cell cycle	Ubiquitin-conjugating enzyme E2 C	LOC106565291	0.846188	0.706563	1.09728	0.731078	1.14851	0.951482	-0.382979	-0.629362	0.906784	-1.19685	-0.0589274	-0.194212	-0.802099	-0.207946	-0.483808	-0.476547	-0.16958	-0.625506	-0.433536	-0.726526
Ssa#XM_014132238.1	Cell cycle	Ubiquitin-conjugating enzyme E2 C	LOC106565291	0.846188	0.706563	1.09728	0.731078	1.14851	0.951482	-0.382979	-0.629362	0.906784	-1.19685	-0.0589274	-0.194212	-0.802099	-0.207946	-0.483808	-0.476547	-0.16958	-0.625506	-0.433536	-0.726526
Ssa#XM_014195469.1	Cell cycle	Cyclin-dependent kinase 2 associated protein 2	LOC106602686	0.686861	0.964556	0.734175	0.782518	0.906789	1.47361	-0.653457	-0.226423	-0.185654	-0.617347	-0.220631	-0.684384	-0.51464	-0.384138	-0.366832	-0.465955	-0.363707	-0.288306	-0.074211	-0.502829
Ssa#XM_014152435.1	Cell cycle	Coiled-coil domain-containing protein 14	LOC106575759	0.0309642	0.293043	0.97527	1.52414	1.57846	1.15866	-0.755858	-0.313935	-0.208721	-0.40026	-0.128752	-0.590004	-0.681632	-0.362084	-0.640185	-0.321329	-0.669867	-0.0278098	-0.397083	-0.063013
Ssa#XM_014169728.1	Cell cycle	HAUS augmin-like complex subunit 8	haus8	0.521111	0.779258	1.33413	1.02182	1.11137	0.796	-0.601035	-0.480911	0.202977	-0.388493	-0.360387	-0.223415	-0.651502	-0.194733	-0.385542	-0.697309	-0.529299	-0.439029	-0.337379	-0.477629
Ssa#NM_001140628.1	Cell cycle	Ubiquitin-conjugating enzyme E2 C	ube2c	0.633096	0.691457	0.68333	1.04162	1.13043	1.42141	-0.325544	-0.678952	0.507794	-0.874342	-0.424556	-0.476891	-0.738716	-0.123048	-0.347917	-0.315972	-0.0645283	-0.553055	-0.467932	-0.717681
Ssa#NM_001140628.1	Cell cycle	Ubiquitin-conjugating enzyme E2 C	ube2c	0.633096	0.691457	0.68333	1.04162	1.13043	1.42141	-0.325544	-0.678952	0.507794	-0.874342	-0.424556	-0.476891	-0.738716	-0.123048	-0.347917	-0.315972	-0.0645283	-0.553055	-0.467932	-0.717681
Ssa#XM_014150062.1	Cell cycle	Centrosomal protein of 70 kDa	LOC106574275	0.614591	0.803813	1.08891	1.11299	1.27628	0.759777	-0.639984	-0.370955	-0.208231	-0.582236	-0.218956	-0.304775	-0.568909	-0.386166	-0.587938	-0.624617	-0.0662868	-0.356513	-0.292023	-0.448769
Ssa#XM_014176456.1	Cell cycle	protein regulator of cytokinesis 1-like	LOC106587814	0.93199	0.505231	1.0992	1.05539	0.880155	1.20365	-0.185211	-0.770906	0.71026	-0.87971	0.0963719	-0.388955	-0.339211	-0.640751	-0.508542	-0.458974	-0.756852	-0.572721	-0.546162	-0.434251
Ssa#XM_014167140.1	Cell cycle	Proliferation-associated protein 2G4	LOC106583219	0.857366	0.967218	1.10806	0.971195	1.00676	0.780178	-0.786461	-0.172377	0.710128	-0.766206	-0.391623	-0.404875	-0.393234	-0.363153	-0.477263	-0.740075	-0.485564	-0.369772	-0.551673	-0.498634
Ssa#XM_014158337.1	Cell cycle	Centrosomal protein of 55 kDa	LOC106578977	0.531958	0.386758	0.842001	0.91938	1.45007	1.61677	-0.119523	-0.764212	-0.0155355	-0.908595	-0.367646	-0.49293	-0.628454	-0.202804	-0.193815	-0.483966	-0.532114	-0.302658	-0.418938	-0.315742
Ssa#XM_014132784.1	Cell cycle	Proliferation-associated protein 2G4	LOC106565538	0.676838	0.794075	0.959247	0.878369	1.19865	1.36781	-0.221979	-0.410254	0.221365	-0.588962	-0.659044	-0.573218	-0.16584	-0.616493	-0.145334	-0.394883	-0.905427	-0.345159	-0.576989	-0.49277
Ssa#XM_014131072.1	Cell cycle	Cell division control protein 6 homolog	LOC106564750	0.283246	0.988609	1.26944	0.704218	1.76089	0.883594	-0.13391	-0.569271	0.439489	-0.753685	0.0453715	-0.480662	-0.835669	-0.7445	-0.50565	-0.294425	-0.290391	-0.538554	-0.499071	-0.729067
Ssa#XM_014126151.1	Cell cycle	Speedy protein A	spdya	-0.102186	0.515744	0.713418	1.7443	1.53175	1.51639	-0.260663	-0.402887	-0.48852	0.162764	-0.786076	-0.366733	-0.448519	-0.538911	-0.449165	-0.35054	-0.413431	-0.590713	-0.534959	-0.451053
Ssa#XM_014175503.1	Cell cycle	DNA replication factor Cdt1-like	LOC106587264	0.751105	0.973392	1.13654	1.03498	1.07529	0.952247	-0.367865	-0.400537	-0.304134	-0.354162	-0.422405	-0.875403	-0.904894	-0.320359	-0.264654	-0.33325	-0.294982	-0.36549	-0.309612	-0.405803
Ssa#XM_014167515.1	Cell cycle	Cell division cycle-associated protein 3	LOC106583386	0.484643	0.644924	0.534499	1.46029	0.863821	1.936	-0.262974	-0.938428	-0.441658	-0.160963	-0.27715	-0.156979	-0.990358	-0.342409	-0.181745	-0.0238269	-1.00111	-0.43039	-0.231945	-0.484249
Ssa#XM_014167515.1	Cell cycle	Cell division cycle-associated protein 3	LOC106583386	0.484643	0.644924	0.534499	1.46029	0.863821	1.936	-0.262974	-0.938428	-0.441658	-0.160963	-0.27715	-0.156979	-0.990358	-0.342409	-0.181745	-0.0238269	-1.00111	-0.43039	-0.231945	-0.484249
Ssa#XM_014146236.1	Cell cycle	targeting protein for Xklp2-A-like	LOC106572230	0.834524	0.542289	1.07981	1.24865	1.06124	1.19045	-0.086462	-1.0774	0.0392569	-1.0611	-0.186387	-0.267595	-0.719814	-0.280404	-0.021065	-0.112872	-0.232248	-0.584096	-0.618116	-0.74866
Ssa#XM_014213981.1	Cell cycle	centrosomal protein 164kDa	cep164	0.378468	-0.776203	1.0258	1.86511	1.58158	1.88583	-0.28189	-0.585395	-0.427855	-0.255534	-0.439559	-0.608001	-0.531717	-0.739766	-0.201877	-0.19195	-0.703678	-0.402564	-0.332572	-0.258209
Ssa#XM_014209029.1	Cell cycle	Cyclin-dependent kinase 2 associated protein 2	LOC106609960	0.487126	0.950789	0.961058	1.13684	1.2852	1.1449	-0.453877	-0.212029	0.502598	-0.635826	-0.716169	-0.667107	-0.174316	-0.367354	-0.417843	-0.617814	-0.3726	-0.511874	-0.530853	-0.79086
Ssa#XM_014200384.1	Cell cycle	Cell division cycle-associated protein 3	LOC106605090	0.632485	1.20198	1.18051	1.2004	0.959692	0.814037	-0.493501	-0.793015	0.412423	-0.932505	-0.0027835	-0.20886	-0.775455	-0.343535	-0.693851	-0.601552	-0.112882	-0.545706	-0.383908	-0.513973
Ssa#XM_014144204.1	Cell cycle	mitotic checkpoint serine/threonine-protein kinase BUB1	LOC100306849	0.799254	1.23403	1.46406	0.778775	1.08187	0.640841	-0.23838	-0.557674	0.162609	-0.768687	-0.392238	-0.577638	-0.527062	-0.367795	-0.402736	-0.458902	-0.58982	-0.474002	-0.339218	-0.467276
Ssa#XM_014140785.1	Cell cycle	Nuclear VCP-like	LOC106569430	0.694178	0.846657	0.668371	1.15215	0.949601	1.75136	0.340596	-0.581867	1.48612	-1.01991	0.364343	-0.30789	-0.198256	-0.113432	-0.271836	-1.07002	-0.857025	-2.06428	-1.42936	-0.339478
Ssa#XM_014145682.1	Cell cycle	Cyclin-dependent kinase 11A	LOC106572001	0.716444	1.22227	1.12523	0.788539	1.28059	0.937086	-0.352453	-0.355287	0.186127	-0.970676	-0.417795	-0.861008	-0.344064	-0.247336	-0.35138	-0.532894	-1.07172	-0.353706	0.0525615	-0.450518
Ssa#XM_014140317.1	Cell cycle	cell division cycle protein 20 homolog	LOC106569201	1.22914	0.605456	0.895665	0.989595	1.21026	1.28714	-0.250159	-0.706552	-0.213908	-0.492933	-0.445656	-0.425788	-0.715053	-0.485964	-0.326079	-0.427685	-0.276202	-0.493509	-0.486083	-0.471698
Ssa#XM_014140317.1	Cell cycle	cell division cycle protein 20 homolog	LOC106569201	1.22914	0.605456	0.895665	0.989595	1.21026	1.28714	-0.250159	-0.706552	-0.213908	-0.492933	-0.445656	-0.425788	-0.715053	-0.485964	-0.326079	-0.427685	-0.276202	-0.493509	-0.486083	-0.471698
Ssa#XM_014140317.1	Cell cycle	cell division cycle protein 20 homolog	LOC106569201	1.22914	0.605456	0.895665	0.989595	1.21026	1.28714	-0.250159	-0.706552	-0.213908	-0.492933	-0.445656	-0.425788	-0.715053	-0.485964	-0.326079	-0.427685	-0.276202	-0.493509	-0.486083	-0.471698
Ssa#NM_001141734.1	Cell cycle	Cell division protein kinase 2	cdk2	0.712067	0.513344	0.858461	1.34092	1.35405	1.50723	-0.203249	-0.589231	0.0274464	-0.514439	-0.20565	-0.457612	-0.732436	-0.448129	-0.596383	-0.595634	-0.387652	-0.680648	-0.396115	-0.506342
Ssa#XM_014194296.1	Cell cycle	Cyclin-F	LOC106601868	0.670798	1.55144	0.906923	0.891252	1.49305	0.780006	-0.291336	-0.554863	-0.114897	-0.763293	-0.372434	-0.221863	-0.500751	-0.389118	-0.510392	-0.513187	-0.20726	-0.590395	-0.751767	-0.511917
Ssa#XM_014129360.1	Cell cycle	Kinesin-like protein KIF20A	LOC106563621	0.424382	0.677423	1.29566	1.4275	1.09594	1.3883	-0.547331	-0.581411	0.730784	-1.22049	-0.344884	-0.373256	-0.548971	0.0780845	-0.515381	-0.548107	-0.276294	-0.694752	-0.600426	-0.866762
Ssa#XM_014186828.1	Cell cycle	mitotic spindle assembly checkpoint protein MAD1-like	LOC106595452	0.192124	0.113228	1.31032	1.95133	1.39097	1.36283	-0.677724	-0.34041	-0.18669	-0.287691	-0.476336	-0.232752	-0.754892	-0.340732	-0.497662	-0.686842	-0.329847	-0.480259	-0.883154	-0.1458
Ssa#XM_014186828.1	Cell cycle	mitotic spindle assembly checkpoint protein MAD1-like	LOC106595452	0.192124	0.113228	1.31032	1.95133	1.39097	1.36283	-0.677724	-0.34041	-0.18669	-0.287691	-0.476336	-0.232752	-0.754892	-0.340732	-0.497662	-0.686842	-0.329847	-0.480259	-0.883154	-0.1458
Ssa#XM_014134173.1	Cell cycle	NUF2, NDC80 kinetochore complex component	nuf2	1.19449	0.386566	0.83908	1.25978	1.22512	1.4178	-0.0689893	-1.10994	-0.754721	-0.598838	0.421886	-0.321959	-1.20134	-0.559722	-0.128739	-0.267259	-0.820001	-0.337752	-0.495609	-0.0798502
Ssa#XM_014135019.1	Cell cycle	G2/mitotic-specific cyclin-B1-like	LOC106566708	0.689375	1.16959	0.964297	1.26184	0.973018	1.34769	-0.534019	-0.678709	0.568731	-0.964273	-0.0883678	-0.391982	-0.725641	-0.490469	-0.515733	-0.324481	-0.148516	-0.434218	-0.813493	-0.864633
Ssa#NM_001141832.1	Cell cycle	Cell cycle checkpoint protein RAD1	Ssa#NM_001141832.1	0.637322	0.864504	1.44734	1.03845	1.23088	1.19296	-0.344893	-0.345916	-0.0087289	-0.746137	-0.527471	-0.474446	-0.540117	-0.110714	-0.465467	-0.552654	-0.28665	-0.707297	-0.508731	-0.792228
Ssa#XM_014129471.1	Cell cycle	G2/mitotic-specific cyclin-B3-like	LOC106563680	0.62202	0.609292	1.18823	1.48704	1.29143	1.22178	-0.478361	-0.62453	-0.33836	-0.629864	-0.311071	-0.341231	-0.655844	-0.552601	-0.384965	-0.503157	-0.509882	-0.412751	-0.23321	-0.443965
Ssa#XM_014192088.1	Cell cycle	Kinesin family member 5A, a	LOC106600599	-0.067828	1.33709	1.10475	1.67742	1.48864	0.923838	-0.738763	-0.381734	-0.179205	-0.178349	-0.502075	-0.234611	-0.47274	-0.490984	-0.624444	-0.705114	-0.331133	-0.656623	-0.535547	-0.432578
Ssa#XM_014192088.1	Cell cycle	Kinesin family member 5A, a	LOC106600599	-0.067828	1.33709	1.10475	1.67742	1.48864	0.923838	-0.738763	-0.381734	-0.179205	-0.178349	-0.502075	-0.234611	-0.47274	-0.490984	-0.624444	-0.705114	-0.331133	-0.656623	-0.535547	-0.432578
Ssa#XM_014145556.1	Cell cycle	Mitogen-activated protein kinase kinase kinase 12	LOC106571953	0.338228	-0.172489	-0.321799	1.88023	2.14973	2.59628	0.0829388	-0.872594	-1.44247	-0.825504	-0.842724	-0.172349	-0.885294	-0.247661	-0.0278823	-0.103365	-0.0819182	-0.28248	-0.302287	-0.46657
Ssa#XM_014130310.1	Cell cycle	Nuclear VCP-like	LOC106564268	0.464032	0.775695	0.858695	1.47965	1.19901	1.70583	-0.621315	-0.900699	-0.444809	0.342293	-0.477549	-0.110864	-0.572072	-0.788407	-0.597906	-0.535484	-0.820447	-0.444949	-0.296604	-0.214105
Ssa#XM_014130310.1	Cell cycle	Nuclear VCP-like	LOC106564268	0.464032	0.775695	0.858695	1.47965	1.19901	1.70583	-0.621315	-0.900699	-0.444809	0.342293	-0.477549	-0.110864	-0.572072	-0.788407	-0.597906	-0.535484	-0.820447	-0.444949	-0.296604	-0.214105
Ssa#XM_014148934.1	Cell cycle	Cell division protein kinase 2	cdk10	0.821125	1.2131	1.25803	1.09861	1.31637	0.842014	-0.480547	-0.698703	0.711956	-0.585734	-0.617879	-0.334794	-0.475306	-0.453046	-0.558959	-0.689995	-0.546639	-0.564887	-0.685171	-0.569557
Ssa#XM_014209556.1	Cell cycle	Protein phosphatase 1K, mitochondrial	LOC106610284	0.754752	0.803847	1.84273	0.981681	1.88241	0.308904	-0.476945	-0.204702	-0.185171	-0.913098	-0.490566	-0.237335	-0.495903	-0.286364	-0.601306	-1.06314	-0.331377	-0.63747	-0.4341	-0.216846
Ssa#XM_014170289.1	Cell cycle	Protein regulator of cytokinesis 1	LOC106584748	1.42803	1.09137	0.948393	0.913355	1.10796	1.08691	-0.0476733	-0.949828	0.653701	-0.809225	-0.590335	-0.902418	-0.895358	-0.47884	-0.149602	-0.352724	-0.31811	-0.577434	-0.608142	-0.550036
Ssa#NM_001140199.1	Cell cycle	Cyclin A1	ccna2	0.658545	1.31035	0.945343	1.12492	1.31809	1.25129	-0.311949	-0.705563	0.679957	-1.19653	0.00792895	-0.347819	-0.815835	-0.718279	-0.563239	-0.052436	-0.453693	-0.492497	-0.852177	-0.786423
Ssa#XM_014144660.1	Cell cycle	centromere protein W-like	LOC106571497	0.56158	0.852219	0.731031	1.53412	1.32919	1.66351	-0.475138	-0.332009	-0.0412576	-0.593763	-0.329079	-0.0977997	-0.802185	-0.283732	-0.725683	-0.856445	-0.143958	-0.60868	-0.728435	-0.653477
Ssa#XM_014183550.1	Cell cycle	Mitotic spindle assembly checkpoint protein MAD1	LOC106592232	0.114146	0.0984953	1.22559	2.09331	1.48786	1.68933	-0.761746	-0.205872	-0.350899	-0.413322	-0.780697	0.28139	-0.723156	-0.509236	-0.585443	-0.826466	-0.427685	-0.308482	-0.716787	-0.380335
Ssa#XM_014183550.1	Cell cycle	Mitotic spindle assembly checkpoint protein MAD1	LOC106592232	0.114146	0.0984953	1.22559	2.09331	1.48786	1.68933	-0.761746	-0.205872	-0.350899	-0.413322	-0.780697	0.28139	-0.723156	-0.509236	-0.585443	-0.826466	-0.427685	-0.308482	-0.716787	-0.380335
Ssa#XM_014161309.1	Cell cycle	Kinetochore-associated protein 1	kntc1	0.429951	1.20581	1.32226	1.24558	1.5822	0.982871	-0.451599	-0.518702	1.05605	-1.10268	-0.224834	-0.626916	-0.742241	-0.217399	-0.661638	-0.747921	-0.553477	-0.689834	-0.580327	-0.707142
Ssa#XM_014185965.1	Cell cycle	Mitotic spindle assembly checkpoint protein MAD1	LOC106594579	0.119409	0.0527813	1.24135	2.00397	1.57385	1.90619	-0.872276	0.0428978	-0.358767	-0.194146	-0.639767	-0.378607	-0.700049	-0.369965	-0.510745	-0.737786	-0.35078	-0.583847	-0.811741	-0.431955
Ssa#XM_014185965.1	Cell cycle	Mitotic spindle assembly checkpoint protein MAD1	LOC106594579	0.119409	0.0527813	1.24135	2.00397	1.57385	1.90619	-0.872276	0.0428978	-0.358767	-0.194146	-0.639767	-0.378607	-0.700049	-0.369965	-0.510745	-0.737786	-0.35078	-0.583847	-0.811741	-0.431955
Ssa#XM_014203064.1	Cell cycle	Centrosomal protein of 112 kDa	LOC106606708	1.03678	0.831142	0.639275	1.09874	0.958119	2.37602	-0.404476	-0.496308	-0.770271	-0.525392	0.242477	-0.639122	-0.369428	-0.825375	-0.554499	-0.258405	-0.993516	-0.769021	-0.15844	-0.418287
Ssa#S31972778	Cell cycle	BUB1 budding uninhibited by benzimidazoles 1 homolog (Yeast) (BUB1) - Ident 94	Ssa#S31972778	0.264718	0.675653	1.76916	1.58441	1.47457	1.23417	-0.400369	-0.796401	0.261893	-0.802185	-0.491719	-0.0401399	-0.742998	-0.61655	-0.45151	-0.429736	-0.682264	-0.710205	-0.616644	-0.483868
Ssa#XM_014157544.1	Cell cycle	Kinesin family member 5A, a	LOC106578560	-0.647489	1.34415	1.53515	1.51274	1.63541	1.6665	-1.10405	-0.473175	0.500408	0.00141786	-0.540263	-0.657025	-0.291452	-0.367278	-0.825829	-0.932451	-0.993786	-0.616931	-0.53063	-0.215388
Ssa#XM_014126608.1	Cell cycle	DNA replication factor Cdt1-like	LOC106562060	1.02891	0.67355	1.5587	1.58043	1.13381	1.19381	-0.475	-0.784509	-0.78006	-0.147959	-0.234444	-0.160814	-0.767662	-1.5209	-0.565118	-0.541568	-0.819458	-0.472993	-0.0476783	0.148975
Ssa#XM_014171328.1	Cell cycle	cyclin-dependent kinase 2-associated protein 1-like	LOC106585276	0.969499	1.73107	1.86297	0.884797	1.37242	0.369759	-0.941441	-0.241277	0.198472	-0.972685	-0.623449	-0.39701	-0.44908	-0.155629	-0.800735	-0.937503	-0.210101	-0.273495	-0.71724	-0.66934
Ssa#XM_014179253.1	Cell cycle	Centrosomal protein of 55 kDa	cep55	1.29518	1.27454	1.30498	1.05064	1.31876	0.950115	-0.436603	-0.492295	0.725464	-0.784565	-0.613709	-0.874464	-0.798274	-0.229126	-0.691423	-0.710729	-0.264781	-0.537797	-0.514193	-0.971721
Ssa#XM_014196167.1	Cell cycle	Cell division cycle protein 23 homolog	LOC106603039	0.751479	1.31784	1.44289	1.16565	1.46781	1.07469	-0.580876	-0.247887	0.0652987	-0.575903	-0.569097	-0.543584	-0.441437	-0.403922	-0.56597	-0.703324	-0.86996	-0.658687	-0.530404	-0.594616
Ssa#NM_001139779.1	Cell cycle	Cell division cycle protein 20 homolog	cdc20	0.60908	0.976383	1.21216	1.61209	1.32698	1.53055	-0.345712	-0.954389	0.339049	-1.03865	-0.149546	-0.256894	-0.945729	-0.881219	-0.603769	-0.464361	-0.462626	-0.665613	-0.578824	-0.258966
Ssa#XM_014176121.1	Cell cycle	retinoblastoma-like protein 2	LOC106587590	-0.504205	0.475817	0.779156	2.20509	1.86663	2.54217	-1.24595	-0.565575	-0.917565	-0.568385	-0.314978	0.12708	-0.709935	0.233755	-1.31682	-0.240112	-0.945925	-0.555485	0.156053	-0.500795
Ssa#NM_001141155.1	Cell cycle	cyclin-dependent kinase 2 interacting protein	cinp	0.67594	1.35716	1.53739	1.49728	1.12253	1.17944	-0.656539	-0.574593	0.702089	-0.703819	-0.342663	-0.7259	-0.398522	-0.650401	-0.754967	-0.794342	-0.734601	-0.365222	-0.655917	-0.714324
Ssa#XM_014135890.1	Cell cycle	Proliferation-associated protein 2G4	LOC106567055	0.995792	1.43538	2.02903	1.15281	1.23146	0.533244	-0.832555	-0.356108	1.12776	-0.918225	-0.583342	-0.769715	-0.421778	-0.287725	-0.803785	-1.17331	-0.658245	-0.582355	-0.463304	-0.655015
Ssa#NM_001146599.1	Cell cycle	Polyamine-modulated factor 1	pmf1	0.650802	1.55349	1.59107	1.18148	1.45903	1.0505	-0.540578	-0.440476	0.475777	-0.973292	-0.356116	-0.46784	-0.577647	-0.588503	-0.668878	-1.01319	-0.535353	-0.600704	-0.549676	-0.649887
Ssa#XM_014164030.1	Cell cycle	Cell division cycle associated 7a	LOC106581758	0.239127	1.11254	1.6126	1.41088	1.20064	1.92088	-0.566665	-0.662015	0.717951	-0.653245	-0.491067	-1.00292	-1.01353	-0.536237	-0.403866	-0.405274	-0.499998	-0.540484	-0.668875	-0.770425
Ssa#XM_014176317.1	Cell cycle	Cell division control protein 6 homolog	LOC106587717	0.0393609	1.45037	1.77851	1.28765	1.86981	1.09202	-0.537155	-0.627148	0.798872	-1.16292	-0.0490881	-0.642826	-0.742092	-0.591523	-0.919672	-0.573654	-0.443305	-0.524986	-0.597497	-0.904712
Ssa#XM_014176317.1	Cell cycle	Cell division control protein 6 homolog	LOC106587717	0.0393609	1.45037	1.77851	1.28765	1.86981	1.09202	-0.537155	-0.627148	0.798872	-1.16292	-0.0490881	-0.642826	-0.742092	-0.591523	-0.919672	-0.573654	-0.443305	-0.524986	-0.597497	-0.904712
Ssa#XM_014147064.1	Cell cycle	Proliferation-associated protein 2G4	LOC106572679	1.18929	1.50892	1.73917	1.24762	1.39107	0.458646	-0.312674	-0.383864	-0.632679	-0.289274	-0.508772	-0.423787	-0.290189	-0.633648	-0.257451	-0.378203	-0.812762	-1.20055	-0.435818	-0.975032
Ssa#NM_001141638.1	Cell cycle	Aurora kinase B	stk6	1.13205	1.37526	1.34114	1.17253	1.08791	1.47416	-0.232552	-0.876521	0.469709	-0.72098	-0.506296	-0.922494	-0.756206	-0.408499	-0.336265	-0.281635	-0.562698	-0.716485	-0.763915	-0.968234
Ssa#XM_014170931.1	Cell cycle	cell division cycle-associated protein 2-like	LOC106585098	0.671582	0.986879	1.07653	1.81503	1.54249	1.53113	-0.98743	-0.649527	0.116766	-0.662747	-0.269535	-0.334036	-0.639459	-0.629734	-0.40965	-0.370158	-0.503647	-0.967568	-0.90633	-0.410582
Ssa#XM_014170931.1	Cell cycle	cell division cycle-associated protein 2-like	LOC106585098	0.671582	0.986879	1.07653	1.81503	1.54249	1.53113	-0.98743	-0.649527	0.116766	-0.662747	-0.269535	-0.334036	-0.639459	-0.629734	-0.40965	-0.370158	-0.503647	-0.967568	-0.90633	-0.410582
Ssa#XM_014203063.1	Cell cycle	Centrosomal protein of 112 kDa	LOC106606707	0.497747	1.01586	0.882778	1.32676	2.06754	2.02454	-0.989104	-0.0205433	-0.562117	-0.482361	-0.982049	-0.573346	-0.473979	-0.248509	-1.02026	-0.722452	-0.205786	-0.408198	-0.442334	-0.684167
Ssa#XM_014203063.1	Cell cycle	Centrosomal protein of 112 kDa	LOC106606707	0.497747	1.01586	0.882778	1.32676	2.06754	2.02454	-0.989104	-0.0205433	-0.562117	-0.482361	-0.982049	-0.573346	-0.473979	-0.248509	-1.02026	-0.722452	-0.205786	-0.408198	-0.442334	-0.684167
Ssa#XM_014145016.1	Cell cycle	Centrosomal protein of 128 kDa	cep128	1.00183	0.556559	1.22504	1.61782	2.35126	1.18022	-0.264211	-0.385907	-0.650003	-1.22304	-0.699673	-0.342017	-0.560584	-0.485568	-0.656212	-1.14627	-0.230075	-0.599489	-0.307015	-0.382645
Ssa#XM_014179274.1	Cell cycle	Kinesin family member 20Ba	LOC106589381	1.28411	0.646034	1.53665	1.58169	1.36015	1.54085	-0.307291	-1.28827	0.0683746	-0.873848	-0.251466	-0.27726	-1.0498	-0.675392	-0.454508	-0.428795	-0.772338	-0.685608	-0.521646	-0.431643
Ssa#NM_001141438.2	Cell cycle	Cyclin-dependent kinases regulatory subunit 1	cks1	0.763999	1.39742	2.06255	1.07663	1.46939	1.1831	-0.27763	-1.01394	1.50895	-1.22509	-0.244836	-0.683561	-0.766879	-0.591032	-0.891934	-0.956184	-0.193459	-0.845754	-0.765971	-1.00574
Ssa#XM_014175646.1	Cell cycle	cyclin B2	ccnb2	1.18197	0.755458	0.983993	1.76749	1.72074	1.60848	-0.672265	-1.21489	-0.111648	-1.38869	-0.506649	-0.141424	-0.990275	-0.570173	-0.710705	0.0176583	-0.46249	-0.440399	-0.369548	-0.456611
Ssa#XM_014177539.1	Cell cycle	Claspin	LOC106588468	0.803573	0.607725	1.47907	1.80276	1.7927	1.56811	-0.295203	-1.08356	-0.0805764	-0.495862	-0.364509	-0.464444	-1.14881	-0.6568	-0.462243	-0.618354	-0.798696	-0.709666	-0.425107	-0.450124
Ssa#EG917926	Cell cycle	Chromosome transmission fidelity protein 8 homolog	chtf8	0.335219	1.68342	1.94151	1.53054	1.68552	0.921083	-0.667575	-0.780672	0.663643	-1.02356	-0.308851	-0.636289	-0.631865	-0.311218	-1.10159	-0.6925	-0.676113	-0.626366	-0.683749	-0.620568
Ssa#XM_014200427.1	Cell cycle	Replication protein A 32 kDa subunit	LOC106605109	0.198778	0.61153	2.10189	1.99426	1.49511	1.70634	-0.843835	-0.829105	0.759452	-0.618233	-0.528483	-0.442552	-0.927415	-0.443544	-0.372899	-0.841155	-0.920915	-0.565167	-0.864795	-0.669245
Ssa#XM_014174049.1	Cell cycle	spindle and kinetochore associated complex subunit 3	ska3	1.21018	1.02463	1.43721	1.55115	1.47306	1.48282	-0.206635	-0.973339	0.196208	-1.10072	-0.14185	-0.209128	-0.878579	-0.651927	-0.608695	-0.635054	-0.434889	-0.939479	-0.796669	-0.798299
Ssa#XM_014160405.1	Cell cycle	Cell cycle checkpoint control protein RAD9B	rad9b	0.535924	0.658296	1.03089	2.07741	1.83293	2.07111	-0.854145	-0.563265	-0.664454	0.130027	-0.641411	-0.825756	-0.94228	-0.413556	-0.530086	-0.501821	-0.595836	-0.911166	-0.444928	-0.447887
Ssa#XM_014160405.1	Cell cycle	Cell cycle checkpoint control protein RAD9B	rad9b	0.535924	0.658296	1.03089	2.07741	1.83293	2.07111	-0.854145	-0.563265	-0.664454	0.130027	-0.641411	-0.825756	-0.94228	-0.413556	-0.530086	-0.501821	-0.595836	-0.911166	-0.444928	-0.447887
Ssa#NM_001140558.1	Cell cycle	Protein regulator of cytokinesis 1	prc1	1.09146	1.25884	1.24888	1.38983	1.73831	1.48079	-0.11455	-0.981279	0.670882	-1.2942	-0.100401	-0.349624	-1.21518	-0.759369	-0.496227	-0.744729	-0.497131	-0.775609	-0.777899	-0.772799
Ssa#XM_014129177.1	Cell cycle	Protein regulator of cytokinesis 1	LOC106563511	0.702758	1.21735	1.20994	1.75212	1.70738	1.67354	-0.221924	-1.16256	0.256218	-1.46421	-0.620264	-0.706024	-0.790974	-0.19763	-0.425819	-0.404893	-0.481448	-0.698444	-0.522201	-0.822904
Ssa#XM_014152002.1	Cell cycle	Centrosome-associated protein CEP250	LOC106575487	0.735962	0.554364	0.558447	2.08828	1.74935	2.64111	-0.568108	-0.211459	-0.927908	0.0162148	-0.459963	-0.518032	-1.48655	-0.681828	-0.794678	-1.15279	-0.317869	-0.825388	-0.251334	-0.147827
Ssa#XM_014137289.1	Cell cycle	proline-rich protein 11-like	LOC106567696	1.3083	0.451122	1.63485	1.52328	1.30203	2.13626	-0.614744	-0.895482	-0.017895	-0.681881	-0.830275	-0.786819	-0.709997	-0.680989	-0.315755	-0.330363	-0.735395	-0.544897	-0.488466	-0.722872
Ssa#XM_014170252.1	Cell cycle	Centrosomal protein of 152 kDa	LOC106584724	0.436514	-0.284937	1.41217	2.16326	2.21913	2.46421	-0.170381	-1.09625	-0.415746	-0.987664	-0.532982	-0.547895	-0.815289	-0.578948	-0.364858	-0.475427	-1.1264	-0.548431	-0.349574	-0.400472
Ssa#XM_014123543.1	Cell cycle	Abnormal spindle-like microcephaly-associated protein	LOC106560548	1.395	1.21764	1.25183	1.82893	1.4232	1.47458	-0.463752	-1.042	0.238358	-1.16183	-0.260416	-0.307968	-0.964486	-0.568359	-0.883406	-0.799846	-0.220041	-0.785156	-0.683276	-0.689016
Ssa#XM_014201860.1	Cell cycle	ATPase family AAA domain-containing protein 2	LOC100380869	0.588516	1.22081	1.93235	1.25912	1.6555	2.01519	-0.529949	-0.809959	0.816524	-1.00853	-0.501579	-0.875279	-0.786349	-0.597309	-0.590309	-0.846859	-0.610069	-0.734219	-0.577739	-1.01987
Ssa#NM_001140185.1	Cell cycle	CDC45-related protein	cc45l	0.446534	1.49305	1.70457	1.56553	1.98748	1.4896	-0.917704	-0.810764	0.328961	-1.09993	-0.271623	-0.587205	-0.902004	-0.320599	-0.773384	-0.814364	-0.430446	-0.963854	-0.359256	-0.764564
Ssa#XM_014169726.1	Cell cycle	Cyclin-dependent kinases regulatory subunit 1	LOC106584418	0.378389	0.594228	0.247909	2.42235	2.36656	2.74862	-0.104082	-0.629682	-0.689742	-0.696472	-0.668412	-0.714362	-0.907332	-0.260029	-0.650002	-0.235629	-0.516262	-0.925752	-0.701232	-1.05906
Ssa#XM_014151951.1	Cell cycle	Centrosome-associated protein CEP250	LOC106575451	0.708788	0.566899	0.672884	2.14194	1.98775	2.68201	-0.530275	-0.345615	-0.875025	-0.303706	-0.662635	-0.254731	-1.28804	-0.990665	-0.636045	-1.25503	-0.601805	-0.798045	-0.237084	0.0184088
Ssa#XM_014151951.1	Cell cycle	Centrosome-associated protein CEP250	LOC106575451	0.708788	0.566899	0.672884	2.14194	1.98775	2.68201	-0.530275	-0.345615	-0.875025	-0.303706	-0.662635	-0.254731	-1.28804	-0.990665	-0.636045	-1.25503	-0.601805	-0.798045	-0.237084	0.0184088
Ssa#GRASP221219111	Cell cycle	MIS12 homolog	Ssa#GRASP221219111	1.10054	1.29943	1.90518	1.41006	1.82022	1.32865	-0.580515	-0.710875	1.11675	-1.12984	-0.747425	-0.743045	-0.860595	-0.457781	-0.637595	-0.908115	-0.619515	-0.842965	-0.681625	-1.06095
Ssa#NW_012354029	Cell cycle	Not	Ssa#NW_012354029	-0.22778	0.994594	0.588465	2.61053	2.32696	2.72494	-0.696791	-0.168088	-1.02893	-0.537568	-0.925293	-0.462277	-0.701613	-0.297221	-0.668091	-0.855413	-0.459304	-0.732115	-0.900583	-0.584403
Ssa#XM_014204643.1	Cell cycle	Serine/threonine-protein kinase Nek2	LOC106607573	0.471491	0.822225	1.44999	2.27017	1.66202	2.37882	-0.679707	-0.895918	-0.287044	-0.757419	-0.278109	-0.702948	-0.790566	-0.797137	-0.577048	-0.610135	-0.961652	-0.743203	-0.412298	-0.561523
Ssa#S35594921	Cell cycle	Chromosome transmission fidelity protein 8 homolog	chtf8	1.00392	1.18601	2.03656	1.55443	1.66623	1.60773	-0.773493	-0.828893	0.577179	-1.17387	-0.578845	-0.908583	-0.874863	-0.609491	-0.620074	-0.822183	-0.633824	-0.52786	-0.403868	-0.876193
Ssa#XM_014129164.1	Cell cycle	Chromosome-associated kinesin KIF4A	LOC106563510	1.15981	1.3188	1.50593	1.63725	1.82124	1.8566	-0.540691	-0.983381	0.164408	-1.08831	-0.3544	-0.371601	-1.06735	-0.595641	-0.723671	-0.661661	-0.569111	-0.892971	-0.739621	-0.875611
Ssa#NM_001140179.1	Cell cycle	Targeting protein for Xklp2	tpx2	1.07483	1.31682	1.4949	1.73277	1.7112	1.98281	-0.798069	-0.915109	0.0360986	-0.908639	-0.172981	-0.545759	-0.801839	-0.553829	-0.907709	-0.715489	-0.648539	-0.686849	-0.787299	-0.907319
Ssa#XM_014126022.1	Cell cycle	Protein regulator of cytokinesis 1	LOC106561782	0.826396	0.980605	1.08171	2.11217	2.07431	2.30674	-0.671908	-0.878548	0.113437	-0.795198	-0.446273	-0.703118	-1.17671	-0.492873	-0.618908	-0.790198	-0.367183	-0.760088	-0.850978	-0.943398
Ssa#XM_014196884.1	Cell cycle	centromere protein O-like	LOC106603322	1.40485	0.511399	1.71085	1.57501	1.77292	2.4094	-0.424663	-0.526071	0.142052	-0.195715	-0.851072	-0.628847	-0.428521	-0.296698	-0.78579	-1.18522	-1.24612	-1.34031	-1.12969	-0.487735
Ssa#XM_014196884.1	Cell cycle	centromere protein O-like	LOC106603322	1.40485	0.511399	1.71085	1.57501	1.77292	2.4094	-0.424663	-0.526071	0.142052	-0.195715	-0.851072	-0.628847	-0.428521	-0.296698	-0.78579	-1.18522	-1.24612	-1.34031	-1.12969	-0.487735
Ssa#XM_014143982.1	Cell cycle	Serine/threonine-protein kinase Nek2	LOC106571199	0.127187	0.0317386	0.778254	3.07109	2.24964	3.16309	-0.769276	-1.00511	0.678923	-0.745686	-0.640576	-0.766346	-0.695676	-0.739756	-0.729566	-0.825096	-0.839296	-0.748386	-0.760886	-0.834276
Ssa#XM_014151991.1	Cell cycle	Mitotic checkpoint protein BUB3	LOC106575478	0.21788	1.50909	1.85992	1.98077	1.86332	2.0248	-0.986944	-0.731483	0.254509	-0.698251	-0.66314	-0.694431	-0.827584	-0.389572	-1.02007	-1.03574	-0.461629	-0.413076	-0.937724	-0.850615
Ssa#NM_001141217.1	Cell cycle	B-cell translocation gene 3	btg3	0.326416	1.46297	2.21207	1.69952	2.44771	1.41534	-0.772305	-0.742591	0.772231	-1.05696	-1.2965	-0.558348	-0.816615	-1.06874	-0.586105	-0.816145	-0.957575	-0.604074	-0.677931	-0.382401
Ssa#XM_014211848.1	Cell cycle	Cyclin A1	LOC106611545	0.775543	0.275835	2.495	2.11845	1.9132	2.03458	-0.814442	-1.26372	1.19581	-1.21049	-0.610762	-1.01086	-0.955702	-0.793924	-0.5209	-0.339626	-1.27892	-0.700994	-0.721362	-0.586701
Ssa#XM_014128823.1	Cell cycle	G2/mitotic-specific cyclin-B1	ccnb1	0.696738	1.43677	1.78541	1.8187	1.8552	2.14073	-0.575105	-1.19288	0.685952	-1.33088	-0.240273	-0.690535	-0.992845	-1.09916	-0.655715	0.176756	-0.601895	-0.802365	-1.16024	-1.25432
Ssa#XM_014209101.1	Cell cycle	baculoviral IAP repeat containing 5	birc5	1.17978	1.47083	1.7931	1.79074	2.0274	1.68798	-0.528087	-1.27847	1.02674	-1.20391	-0.368915	-0.782597	-1.13396	-0.682757	-0.780457	-0.892737	-0.683497	-0.992167	-0.800557	-0.848477
Ssa#XM_014164895.1	Cell cycle	Mitotic checkpoint serine/threonine-protein kinase	LOC106582108	0.671294	1.65708	2.03857	1.97394	2.10928	1.67702	-0.651865	-1.17964	0.773981	-1.26118	-0.16625	-0.385678	-1.17858	-0.791225	-1.04248	-1.02892	-0.461819	-1.06982	-0.989465	-0.694295
Ssa#XM_014149413.1	Cell cycle	SAS-6 centriolar assembly protein	sass6	0.996677	1.73231	2.17667	1.58692	2.0993	1.83789	-0.632566	-1.00919	0.37818	-1.61972	-0.527148	-0.761736	-0.924926	-0.604156	-0.888556	-1.07274	-0.355133	-0.784216	-0.558506	-1.06939
Ssa#XM_014167783.1	Cell cycle	mitotic spindle organizing protein 1	mzt1	0.711916	0.926036	1.9315	2.3005	2.12874	2.45048	-0.665367	-1.22693	0.31083	-0.842297	-0.613287	-0.738437	-0.936427	-1.0486	-0.563037	-0.827287	-0.928087	-0.757997	-0.725067	-0.887207
Ssa#NM_001173794.1	Cell cycle	PiggyBac transposable element-derived protein 4	prr11	1.57965	1.59519	1.67561	1.79154	1.98717	1.8258	-0.979857	-1.18103	-0.184873	-1.26863	-0.376626	-0.639097	-0.660607	-0.711077	-1.28421	-0.547101	-0.483425	-0.467955	-0.767267	-0.903227
Ssa#XM_014179870.1	Cell cycle	cyclin N-terminal domain containing 1	cntd1	0.228758	0.449277	1.97029	2.60505	2.67749	2.7206	-0.786352	-0.740662	-0.11241	-1.22041	-0.784752	-0.840062	-0.750482	-0.671022	-0.813332	-1.07835	-0.892552	-0.783902	-0.697362	-0.479811
Ssa#XM_014179870.1	Cell cycle	cyclin N-terminal domain containing 1	cntd1	0.228758	0.449277	1.97029	2.60505	2.67749	2.7206	-0.786352	-0.740662	-0.11241	-1.22041	-0.784752	-0.840062	-0.750482	-0.671022	-0.813332	-1.07835	-0.892552	-0.783902	-0.697362	-0.479811
Ssa#XM_014202590.1	Cell cycle	Cyclin-F	LOC106606416	1.38315	2.02655	1.99899	1.78447	1.70603	1.93282	-0.351053	-0.805525	1.07242	-1.45207	-0.675315	-0.913765	-0.927055	-0.695345	-0.876815	-0.646865	-0.840425	-1.11824	-0.984505	-1.61749
Ssa#XM_014154900.1	Cell cycle	Kinesin-like protein KIF11	LOC106577137	1.83232	1.81611	1.69733	1.84936	1.59038	2.09004	-0.436743	-1.36315	-0.54829	-0.705658	-0.511944	-1.05568	-1.39582	-0.697988	-0.517258	-0.253584	-1.03115	-0.788298	-0.719868	-0.850128
Ssa#NM_001173579.1	Cell cycle	Condensin complex subunit 3	cnd3	2.08029	0.814324	2.00959	1.78905	2.07487	2.2781	-0.681467	-1.43863	0.122842	-1.28129	-0.637247	-0.653437	-1.49747	-0.817127	-0.492097	-0.743507	-0.911587	-0.564537	-0.643777	-0.806917
Ssa#XM_014204945.1	Cell cycle	Mitotic checkpoint serine/threonine-protein kinase BUB1	LOC106607702	0.841966	0.939801	2.39121	2.57374	2.23672	2.07798	-1.03514	-1.39867	0.607699	-1.02778	-0.423175	-0.694754	-0.998174	-0.795684	-0.699384	-0.858254	-1.16221	-0.908544	-0.966124	-0.701184
Ssa#XM_014125721.1	Cell cycle	Aurora kinase B	LOC106561604	1.36328	1.95306	2.06368	1.98301	1.98609	2.03586	-0.6378	-1.63782	0.455982	-1.31515	-0.149838	-0.52746	-1.23924	-1.01451	-1.01983	-0.86826	-0.80961	-0.86386	-0.76374	-0.99384
Ssa#XM_014216407.1	Cell cycle	Cyclin-dependent kinases regulatory subunit 1	LOC106613791	1.11343	1.3862	1.63388	2.70259	2.86451	3.05159	-0.822495	-1.02752	0.287531	-1.24705	-0.839345	-1.19889	-1.12844	-0.994875	-0.735195	-0.967355	-1.0429	-0.924115	-0.829525	-1.28207
Ssa#NM_001141141.1	Cell cycle	Cyclin-dependent kinase inhibitor 3	cdkn3	1.04152	2.11593	2.35615	2.76781	2.64041	1.86456	-1.16301	-1.02958	0.15494	-1.46347	-0.678805	-1.18039	-0.781881	-0.891321	-0.786251	-0.979171	-0.916771	-0.913181	-0.941141	-1.21634
Ssa#XM_014173288.1	Cell cycle	Cell division cycle associated 7a	LOC106586236	1.9406	1.88623	2.24929	2.41505	2.34288	2.25944	-0.794463	-1.27277	-0.158363	-0.967224	-0.656023	-0.726943	-1.44193	-1.10467	-0.895973	-1.07372	-0.948654	-1.09345	-0.840124	-1.11914
Ssa#XM_014173288.1	Cell cycle	Cell division cycle associated 7a	LOC106586236	1.9406	1.88623	2.24929	2.41505	2.34288	2.25944	-0.794463	-1.27277	-0.158363	-0.967224	-0.656023	-0.726943	-1.44193	-1.10467	-0.895973	-1.07372	-0.948654	-1.09345	-0.840124	-1.11914
Ssa#XM_014205315.1	Cell cycle	Kinesin-like protein KIF11	LOC106607864	1.89902	2.05649	1.88553	2.01978	2.54108	2.87151	-0.698736	-1.20674	0.482212	-1.05205	-0.727066	-1.53007	-1.10232	-0.645716	-1.05955	-1.09257	-1.18624	-1.20802	-1.20501	-1.04159
Ssa#XM_014166893.1	Cell cycle	G1/S-specific cyclin-D3	LOC106583090	1.41275	1.7432	1.81715	2.67264	2.84902	2.85688	-0.762037	-0.924076	-1.11027	-0.775876	-0.975936	-0.977857	-1.34327	-1.06547	-0.860827	-0.926586	-0.392697	-1.05946	-1.12163	-1.05567
Ssa#XM_014180392.1	Cell cycle	Kinesin family member 20Ba	LOC106589940	1.63514	1.98066	1.83288	2.60667	2.92988	2.454	-1.22296	-1.2052	-0.0596172	-1.33655	-1.32779	-0.438442	-0.732641	-0.389629	-1.37301	-1.29839	-1.24058	-1.2501	-0.621621	-0.942681
Ssa#XM_014123026.1	Cell cycle	Nucleoprotein TPR	LOC106560285	2.46538	2.05829	2.20643	2.55621	2.65698	2.48029	-1.27758	-0.897596	-0.579626	-1.37411	-1.32242	-0.117366	-0.940846	-1.24478	-0.815446	-1.42356	-0.141846	-0.992036	-2.22051	-1.07591
Ssa#NM_001141112.1	Cell cycle	Cyclin-dependent kinase 4 inhibitor D	cdn2d	-0.197205	1.55335	2.01266	3.55917	3.74986	4.00228	-0.846975	-1.17341	-0.589355	-2.07388	-1.10674	-0.792265	-1.11157	-0.642005	-1.1334	-0.982875	-1.22234	-0.930055	-1.10711	-0.968175
Ssa#NM_001140616.1	Cell cycle	Borealin	borea	1.46164	2.00101	2.90576	2.95063	2.81657	2.82774	-0.750743	-1.62532	0.92233	-1.58022	-0.668523	-0.845993	-1.3392	-1.25886	-1.1887	-1.37231	-1.13341	-1.34042	-1.4037	-1.37824
Ssa#XM_014151366.1	Cell cytoskeleton	microfibrillar-associated protein 5-like	LOC106575133	-2.82139	-4.41243	-4.1306	-2.19428	-4.21335	-2.70591	0.641162	1.56659	0.241108	1.56315	1.03967	1.51929	2.99407	1.38099	1.76232	1.76589	0.551951	2.21941	1.41773	1.81461
Ssa#XM_014211397.1	Cell cytoskeleton	Nesprin-1	LOC106611323	-2.85017	-3.00509	-2.283	-2.36303	-3.06509	-3.38306	0.791005	0.838094	-0.441668	1.153	1.59343	1.27423	1.47056	1.68122	1.15336	1.07888	0.962468	1.58755	1.96904	1.83826
Ssa#XM_014187187.1	Cell cytoskeleton	microfibrillar-associated protein 5-like (LOC106575133)	LOC106595911	-3.24244		-2.80077	-1.82404	-2.62336	-3.24792	-0.587368	1.1531	0.147596	1.35101	0.274957	1.4736	3.02655	0.716368	1.01943	1.04944	-0.259178	1.95529	0.774213	1.64351
Ssa#NM_001141508.1	Cell cytoskeleton	Transgelin 2	tagl2	-2.13259	-2.26722	-1.91971	-2.64323	-3.22271	-3.23347	0.855242	1.00599	0.958572	1.00387	1.31064	0.971846	1.74595	1.07356	0.968002	0.997358	0.850698	1.27062	1.32238	1.08418
Ssa#XM_014156889.1	Cell cytoskeleton	profilin-2-like	LOC106578240	-2.52014	-2.06996	-1.71485	-2.45413	-3.41224	-2.73919	0.663345	0.752504	0.891864	1.78037	1.34338	1.55227	1.80471	0.308059	1.05423	1.00975	0.521328	1.30034	0.473631	1.45471
Ssa#XM_014146877.1	Cell cytoskeleton	Calcium/calmodulin-dependent 3 ,5 -cyclic nucleoti	LOC106572575	-1.96651	-2.32	-2.47457	-2.61648	-2.71891	-2.46198	1.76153	1.04579	-1.3449	1.48414	0.767956	0.478075	1.08296	0.814484	1.40536	1.43043	1.14134	1.48041	1.00864	2.00229
Ssa#NM_001139865.1	Cell cytoskeleton	Calponin 3, acidic a	cnn3	-2.10698	-1.38077	-1.95261	-2.31912	-2.75364	-2.95902	0.499148	1.11906	1.41905	0.627901	1.09704	0.959591	1.46013	1.03555	1.02361	0.766858	0.830199	0.87509	0.825528	0.933353
Ssa#XM_014123596.1	Cell cytoskeleton	prothymosin alpha-A-like	LOC106560581	-2.77997	-0.930163	-1.46994	-1.81989	-2.52056	-2.67415	0.381704	1.10765	2.12924	0.578982	0.941122	0.404796	1.60078	1.08335	0.441009	0.609264	0.506273	0.858076	0.801483	0.750967
Ssa#NM_001141303.1	Cell cytoskeleton	Microfibrillar-associated protein 2	mfap2	-1.58442	-1.50542	-1.42818	-2.42793	-2.72716	-2.43983	0.644307	0.426499	1.89442	0.403513	0.935882	0.68839	2.05295	0.94736	0.654815	0.594437	0.43273	1.10782	0.770474	0.559319
Ssa#NM_001141303.1	Cell cytoskeleton	Microfibrillar-associated protein 2	mfap2	-1.58442	-1.50542	-1.42818	-2.42793	-2.72716	-2.43983	0.644307	0.426499	1.89442	0.403513	0.935882	0.68839	2.05295	0.94736	0.654815	0.594437	0.43273	1.10782	0.770474	0.559319
Ssa#XM_014179896.1	Cell cytoskeleton	Ras homolog gene family, member Ub	LOC106589655	-1.57101	-1.40985	-1.65127	-2.19308	-2.41052	-2.73414	0.440182	0.438709	0.610418	0.350493	0.721058	1.02994	2.04636	0.817508	0.782267	0.741821	0.784417	1.33398	0.842049	1.0307
Ssa#XM_014179896.1	Cell cytoskeleton	Ras homolog gene family, member Ub	LOC106589655	-1.57101	-1.40985	-1.65127	-2.19308	-2.41052	-2.73414	0.440182	0.438709	0.610418	0.350493	0.721058	1.02994	2.04636	0.817508	0.782267	0.741821	0.784417	1.33398	0.842049	1.0307
Ssa#XM_014179896.1	Cell cytoskeleton	Ras homolog gene family, member Ub	LOC106589655	-1.57101	-1.40985	-1.65127	-2.19308	-2.41052	-2.73414	0.440182	0.438709	0.610418	0.350493	0.721058	1.02994	2.04636	0.817508	0.782267	0.741821	0.784417	1.33398	0.842049	1.0307
Ssa#XM_014189958.1	Cell cytoskeleton	Scinderin	LOC106598932	-2.04961	-1.4221	-1.41673	-1.79723	-2.66165	-2.3673	0.671734	0.522486	0.687422	0.941926	1.29072	0.821562	1.40479	0.409101	0.77037	1.09403	0.358962	1.01565	1.02718	0.698685
Ssa#XM_014189958.1	Cell cytoskeleton	Scinderin	LOC106598932	-2.04961	-1.4221	-1.41673	-1.79723	-2.66165	-2.3673	0.671734	0.522486	0.687422	0.941926	1.29072	0.821562	1.40479	0.409101	0.77037	1.09403	0.358962	1.01565	1.02718	0.698685
Ssa#XM_014132560.1	Cell cytoskeleton	Scinderin	LOC106565430	-1.16019	-1.47812	-2.3543	-2.20035	-2.45141	-2.05318	0.792731	0.851721	0.95167	1.16623	1.22913	0.464208	1.52697	0.975859	0.194532	0.428534	0.945101	0.681016	0.606466	0.883391
Ssa#XM_014132560.1	Cell cytoskeleton	Scinderin	LOC106565430	-1.16019	-1.47812	-2.3543	-2.20035	-2.45141	-2.05318	0.792731	0.851721	0.95167	1.16623	1.22913	0.464208	1.52697	0.975859	0.194532	0.428534	0.945101	0.681016	0.606466	0.883391
Ssa#XM_014192775.1	Cell cytoskeleton	Actinin alpha 3b	LOC106600942	-1.07978	-1.93715	-1.84055	-2.10505	-2.28552	-2.43334	0.82209	0.213727	0.0716554	1.09794	0.889205	0.671894	0.761239	0.644933	1.19115	0.897309	0.569138	1.27829	1.42564	1.14715
Ssa#XM_014149571.1	Cell cytoskeleton	Cytospin-A - Ident 39	LOC106574021	-1.31104	-1.57396	-1.1368	-2.48898	-2.6066	-2.48748	0.294419	1.12073	0.17302	1.0063	1.09785	1.06699	0.84749	0.868227	1.09006	0.620299	0.297637	0.792093	1.10305	1.22671
Ssa#NM_001141036.1	Cell cytoskeleton	annexin A5	anxa5	-1.59805	-1.69992	-1.7673	-2.18951	-2.4254	-1.75484	0.0823752	-0.105714	0.72658	0.79202	1.00413	0.888414	0.985743	1.36905	1.11261	1.09374	0.396264	1.0463	1.33978	0.703744
Ssa#XM_014166921.1	Cell cytoskeleton	Microfibrillar-associated protein 2	mfap2	-1.5908	-1.19529	-1.53616	-1.98681	-2.58541	-2.49009	0.530229	0.259924	1.94058	0.137322	1.07785	0.500181	2.05788	0.987493	0.395369	0.544287	0.422251	1.11279	0.808058	0.610325
Ssa#XM_014166921.1	Cell cytoskeleton	Microfibrillar-associated protein 2	mfap2	-1.5908	-1.19529	-1.53616	-1.98681	-2.58541	-2.49009	0.530229	0.259924	1.94058	0.137322	1.07785	0.500181	2.05788	0.987493	0.395369	0.544287	0.422251	1.11279	0.808058	0.610325
Ssa#XM_014137600.1	Cell cytoskeleton	Transgelin 2	LOC106567831	-2.29565	-2.09106	-0.765034	-1.28327	-2.18427	-2.48547	0.187986	0.506086	1.04725	1.00511	1.00373	1.18176	1.51549	0.418137	0.671194	0.767784	0.152242	0.963844	0.629468	1.0547
Omy#DV201988	Cell cytoskeleton	alpha actin [Salmo trutta]	DV201988	-0.854908	-1.04396	-2.05056	-1.83557	-2.38997	-2.7949	0.297335	1.51467	-0.855507	0.84455	1.2968	1.03924	-0.137013	0.562708	0.266089	0.891536	1.39666	1.25738	1.19544	1.39996
Ssa#XM_014137985.1	Cell cytoskeleton	Drebrin	LOC106568007	-1.28064	-1.25955	-1.74818	-2.06315	-2.14917	-2.39262	0.81887	0.666893	0.127026	0.547822	0.946115	0.724023	1.48614	0.689198	0.999637	0.997806	0.104536	1.04332	0.811862	0.930073
Ssa#XM_014196022.1	Cell cytoskeleton	Four and a half LIM domains 1b	fhl1	-0.941766	-1.635	-1.40043	-1.77339	-2.57097	-2.39951	1.03736	0.56245	0.826425	0.419346	0.882279	0.712779	0.817272	1.17479	0.843496	0.942048	0.58595	0.615129	0.852586	0.449124
Ssa#XP_013979071.1_35657	Cell cytoskeleton	prothymosin alpha-A-like	LOC106560581	-1.88317	-0.696513	-1.70432	-1.80662	-1.93654	-2.61677	0.692748	0.880522	1.33992	1.12275	0.738313	0.824047	1.4211	0.704974	0.347823	0.684194	0.450541	0.87549	0.0380916	0.523446
Ssa#XM_014186743.1	Cell cytoskeleton	Fascin homolog 2, actin-bundling protein, retinal a	LOC106595370	-1.23977	-1.54063	-1.31419	-2.51889	-1.71526	-2.28647	1.316	0.66295	-0.0557161	0.0269128	0.646506	0.847735	1.62466	0.966851	1.09948	0.767739	-0.293957	1.25502	1.16795	0.583112
Ssa#XM_014146100.1	Cell cytoskeleton	Stathmin 1a	LOC106572179	-1.1382	-1.73412	-2.04377	-1.63862	-1.76622	-2.27941	1.00667	0.526239	-0.300004	0.756901	0.685835	0.999099	0.560843	0.860877	0.969544	0.983661	1.20073	0.896091	0.844694	0.609137
Ssa#XM_014146100.1	Cell cytoskeleton	Stathmin 1a	LOC106572179	-1.1382	-1.73412	-2.04377	-1.63862	-1.76622	-2.27941	1.00667	0.526239	-0.300004	0.756901	0.685835	0.999099	0.560843	0.860877	0.969544	0.983661	1.20073	0.896091	0.844694	0.609137
Ssa#XM_014146100.1	Cell cytoskeleton	Stathmin 1a	LOC106572179	-1.1382	-1.73412	-2.04377	-1.63862	-1.76622	-2.27941	1.00667	0.526239	-0.300004	0.756901	0.685835	0.999099	0.560843	0.860877	0.969544	0.983661	1.20073	0.896091	0.844694	0.609137
Ssa#XM_014212096.1	Cell cytoskeleton	Crystallin, beta A1, like 2	LOC106611657	-1.27697	-1.28222	-2.63842	-1.94865	-0.833963	-2.54809	1.01067	1.86488	0.870306	1.46077	-1.2232	0.17034	1.17828	0.503882	0.140237	0.934742	0.826136	1.60648	0.757603	0.427212
Ssa#XM_014192570.1	Cell cytoskeleton	neurabin-2-like	LOC106600853	-1.6994	-1.77842	-1.47868	-1.70361	-1.554	-2.16392	0.237052	0.553643	0.707225	0.430649	0.886033	0.787073	1.1605	0.968739	0.404061	0.388321	0.976148	1.07658	0.961862	0.840161
Ssa#XM_014128619.1	Cell cytoskeleton	Scinderin	LOC106563231	-1.0883	-1.3659	-1.9586	-1.67069	-2.22656	-1.91216	0.668188	0.757166	0.198217	0.778417	0.991749	0.71888	0.860781	0.698994	0.733978	0.915254	0.359721	0.714668	0.846394	0.979788
Ssa#XM_014128619.1	Cell cytoskeleton	Scinderin	LOC106563231	-1.0883	-1.3659	-1.9586	-1.67069	-2.22656	-1.91216	0.668188	0.757166	0.198217	0.778417	0.991749	0.71888	0.860781	0.698994	0.733978	0.915254	0.359721	0.714668	0.846394	0.979788
Ssa#XM_014148956.1	Cell cytoskeleton	Coactosin-like protein	Ssa#XM_014148956.1	-1.20643	-1.23614	-1.28701	-1.98344	-2.01777	-2.4849	0.544494	0.441118	0.886101	0.801811	0.854604	0.629276	1.41123	0.518778	0.556978	0.857071	0.137394	0.999833	0.652712	0.924264
Ssa#XM_014213455.1	Cell cytoskeleton	Ras homolog gene family_ member Ub	LOC106612375	-1.73429	-1.25365	-1.47397	-1.63407	-1.54046	-2.39324	0.531681	0.554734	-0.676571	0.941447	1.14947	1.32891	0.564384	1.36128	0.306332	0.742142	0.899669	0.833304	0.655786	0.837147
Ssa#XM_014213455.1	Cell cytoskeleton	Ras homolog gene family_ member Ub	LOC106612375	-1.73429	-1.25365	-1.47397	-1.63407	-1.54046	-2.39324	0.531681	0.554734	-0.676571	0.941447	1.14947	1.32891	0.564384	1.36128	0.306332	0.742142	0.899669	0.833304	0.655786	0.837147
Ssa#XM_014213455.1	Cell cytoskeleton	Ras homolog gene family_ member Ub	LOC106612375	-1.73429	-1.25365	-1.47397	-1.63407	-1.54046	-2.39324	0.531681	0.554734	-0.676571	0.941447	1.14947	1.32891	0.564384	1.36128	0.306332	0.742142	0.899669	0.833304	0.655786	0.837147
Ssa#XM_014216543.1	Cell cytoskeleton	Ankyrin repeat domain-containing protein 29	LOC106613857	0.0958167	-1.1312	-1.70121	-2.23904	-1.67689	-3.13429	0.654798	1.10857	-0.56986	0.739393	0.742277	0.521912	0.580668	1.23395	1.02195	0.555017	0.878695	0.716148	1.12139	0.481933
Ssa#XM_014216543.1	Cell cytoskeleton	Ankyrin repeat domain-containing protein 29	LOC106613857	0.0958167	-1.1312	-1.70121	-2.23904	-1.67689	-3.13429	0.654798	1.10857	-0.56986	0.739393	0.742277	0.521912	0.580668	1.23395	1.02195	0.555017	0.878695	0.716148	1.12139	0.481933
Ssa#NM_001173896.1	Cell cytoskeleton	Actin related protein 2/3 complex, subunit 1A	arc1b	-0.0415	-1.09374	-1.5764	-1.89289	-2.75544	-2.3224	0.841613	0.46266	0.911087	0.359006	0.865598	0.627922	0.663839	0.773385	0.728447	0.745613	0.616742	0.829468	0.519814	0.737192
Ssa#NM_001173896.1	Cell cytoskeleton	Actin related protein 2/3 complex, subunit 1A	arc1b	-0.0415	-1.09374	-1.5764	-1.89289	-2.75544	-2.3224	0.841613	0.46266	0.911087	0.359006	0.865598	0.627922	0.663839	0.773385	0.728447	0.745613	0.616742	0.829468	0.519814	0.737192
Ssa#XM_014169214.1	Cell cytoskeleton	Palladin	LOC106584205	-2.05643	-1.28083	-1.06122	-1.42195	-1.57549	-2.26387	0.226643	0.796117	1.12812	0.515925	1.31297	0.75705	2.34254	0.0869207	0.40369	0.156056	0.0731827	1.01724	0.234385	0.60899
Ssa#NM_001140610.2	Cell cytoskeleton	Beta-crystallin A1-2	crb12	-0.332292	-1.17905	-1.74025	-2.31441	-1.93003	-2.13487	0.816138	1.01734	0.141891	1.16498	0.640049	0.0631546	0.1784	0.540629	1.0144	1.09199	0.743317	0.614202	1.22667	0.377719
Ssa#XM_014213913.1	Cell cytoskeleton	Actinin alpha 3b	LOC106612603	-0.560859	-1.1503	-1.3536	-1.95039	-2.10679	-2.27698	0.729034	0.563546	1.24471	0.393203	0.57577	0.539959	0.917084	0.588472	0.58231	0.538938	0.635699	0.671759	0.671072	0.74734
Ssa#XM_014162341.1	Cell cytoskeleton	Alpha-actinin-1	actn4	-0.513024	-1.09915	-1.34417	-1.91144	-2.09846	-2.3256	0.798682	0.50158	1.2787	0.282127	0.594678	0.626989	0.80421	0.443887	0.448579	0.572636	0.732831	0.77363	0.697351	0.735963
Ssa#XM_014131493.1	Cell cytoskeleton	Crystallin gamma	LOC106564945	-0.863678	-1.33945	-1.68359	-1.64863	-1.65885	-2.08874	0.50271	0.588174	-0.170017	0.950042	0.247548	0.898047	-0.0660063	1.12669	0.560918	0.641159	1.12636	0.707944	1.66064	0.508723
Ssa#XM_014205739.1	Cell cytoskeleton	Spectrin beta chain, non-erythrocytic 1	LOC106608059	-0.438991	-0.874661	-1.45853	-1.81215	-2.46987	-2.15787	0.918219	0.494368	0.635521	0.119282	0.940218	0.573814	0.733672	0.659998	0.955335	0.945177	0.482858	0.521932	0.577568	0.654115
Ssa#XM_014205739.1	Cell cytoskeleton	Spectrin beta chain, non-erythrocytic 1	LOC106608059	-0.438991	-0.874661	-1.45853	-1.81215	-2.46987	-2.15787	0.918219	0.494368	0.635521	0.119282	0.940218	0.573814	0.733672	0.659998	0.955335	0.945177	0.482858	0.521932	0.577568	0.654115
Ssa#XM_014207086.1	Cell cytoskeleton	actin-related protein 2-like	LOC106608890	-1.20811	-1.48136	-1.62402		-1.35855	-2.28258	0.433879	0.803446	0.522683	0.325815	0.83737	-0.084618	0.522576	1.24646	0.263704	0.767	0.662292	0.370797	0.904866	0.378368
Ssa#XM_014134249.1	Cell cytoskeleton	filamin-A	LOC100380643	-1.34313	-1.82829	-0.847383	-1.29422	-1.72533	-1.9799	0.451665	0.673029	0.711985	-0.245976	0.890152	0.706556	1.55826	0.166274	0.745844	0.294616	0.212819	1.12855	0.77367	0.95083
Ssa#XM_014210679.1	Cell cytoskeleton	Serine/threonine-protein kinase MARK2	LOC106610955	-0.513376	-1.33746	-1.41399	-1.6955	-1.72138	-2.29964	0.947061	0.533305	0.63007	0.961655	0.498368	0.0867381	0.979385	0.543564	0.753541	0.968654	0.884652	0.50146	0.432891	0.260019
Ssa#XM_014166806.1	Cell cytoskeleton	MAP7 domain-containing protein 1	LOC106583045	-1.13095	-0.813254	-1.23785	-1.9353	-1.91029	-1.88836	0.78903	0.610408	0.562184	0.688853	0.581756	0.660385	0.875285	0.854632	0.896547	0.651964	0.665665	0.408584	0.34081	0.329915
Ssa#XM_014196647.1	Cell cytoskeleton	beta-taxilin-like	LOC106603250	-0.484615	-1.13321	-1.74385	-1.75204	-1.76555	-1.93197	0.776876	1.00518	-0.159202	0.821919	0.754848	0.0422172	0.586693	0.812511	0.464509	0.588391	0.795347	0.813817	0.848239	0.659902
Ssa#XM_014203339.1	Cell cytoskeleton	Coronin, actin binding protein, 1B	LOC106606886	-1.61849	-1.55194	-0.876292	-1.61031		-2.05704	0.683554	0.0896673	1.25999	0.500982	0.603921	0.952868	1.60002	-0.288704	0.706374	0.743896	-0.0742432	0.718282	-0.482733	0.700214
Ssa#XM_014203339.1	Cell cytoskeleton	Coronin, actin binding protein, 1B	LOC106606886	-1.61849	-1.55194	-0.876292	-1.61031		-2.05704	0.683554	0.0896673	1.25999	0.500982	0.603921	0.952868	1.60002	-0.288704	0.706374	0.743896	-0.0742432	0.718282	-0.482733	0.700214
Ssa#XM_014203339.1	Cell cytoskeleton	Coronin, actin binding protein, 1B	LOC106606886	-1.61849	-1.55194	-0.876292	-1.61031		-2.05704	0.683554	0.0896673	1.25999	0.500982	0.603921	0.952868	1.60002	-0.288704	0.706374	0.743896	-0.0742432	0.718282	-0.482733	0.700214
Ssa#XM_014214117.1	Cell cytoskeleton	Dystonin	LOC106612695	-0.947447	-0.55263	-1.51547	-1.69459	-1.86899	-2.20562	0.338836	0.729495	0.962952	0.350585	0.792104	0.584761	1.28751	0.718805	0.399446	0.412718	0.60629	0.859759	0.157214	0.584266
Ssa#XM_014206734.1	Cell cytoskeleton	Coronin, actin binding protein, 1B	LOC106608653	-0.374179	-0.911573	-1.54355	-1.65511	-1.7152	-2.5715	0.911349	0.676049	0.412508	0.380558	0.539995	0.746353	0.42	0.588939	0.746294	0.739988	0.918728	0.349964	0.68844	0.65196
Ssa#XM_014161401.1	Cell cytoskeleton	annexin A2-like	LOC106580392	-0.827988	-1.4894	-1.68745		-1.57195	-2.11399	1.21711	0.420703	-0.505909	-0.142995	0.680518	0.602665	-0.117691	0.461638	1.35838	0.96084	0.46921	0.49589	1.14724	0.643172
Ssa#NM_001173687.1	Cell cytoskeleton	DENN domain-containing protein 2A	st5	-1.13942	-1.03452	-1.44666	-1.48411	-1.98006	-1.66199	0.861765	0.721086	0.669654	0.632969	0.668489	0.389824	0.674958	0.526362	0.770727	0.736071	0.389632	0.606097	0.542395	0.55676
Ssa#XM_014138401.1	Cell cytoskeleton	Annexin	LOC106568236	-0.483935	-0.776292	-1.12218	-1.91371	-1.96947	-2.41078	0.666979	0.443915	1.23833	0.417715	0.660562	0.472633	0.855584	0.697916	0.651147	0.599338	0.449839	0.516833	0.541904	0.46368
Ssa#XM_014207088.1	Cell cytoskeleton	Actinin alpha 3b	LOC106608893	-0.770631	-1.34984	-1.39919	-1.55074	-1.40821	-2.11929	0.946557	0.837543	0.171631	0.603799	0.767164	0.376267	0.370938	0.166328	0.580417	0.91633	0.896396	0.737908	0.729182	0.497448
Ssa#XM_014205003.1	Cell cytoskeleton	myristoylated alanine-rich C-kinase substrate-like	LOC106607732	-2.09622	-0.866488	-0.874448	-1.09774	-1.75955	-1.8961	0.584061	-0.0206469	1.07961	0.32282	0.566285	0.454725	1.57232	0.580329	0.764279	0.67667	0.0187251	0.925469	0.303095	0.762792
Ssa#XM_014150485.1	Cell cytoskeleton	Ezrin a	LOC106574536	-1.2405	-0.397882	-1.24458	-1.79551	-1.33073	-2.50372	-0.482342	1.43433	0.496181	1.44179	-1.18414	0.964953	0.979392	1.39315	-0.625949	-0.374894	1.4977	1.12477	0.997467	0.850554
Ssa#NM_001140734.2	Cell cytoskeleton	Thymosin beta-12	tyb12	-0.737035	-1.31856	-1.03617	-1.33773	-2.19683	-1.82802	0.57476	0.367424	1.1247	0.315579	0.525813	0.218164	1.01832	0.549689	0.684227	0.823487	0.594102	0.722604	0.247268	0.688184
Ssa#NM_001165322.1	Cell cytoskeleton	Band 4.1-like protein 4	e41l4	-0.338798	-1.23633	-1.32899	-1.55374	-1.84674	-2.08411	1.05161	0.655518	0.137186	0.225397	0.750213	0.388357	0.708797	0.760219	0.728856	0.0943429	0.65289	0.863514	0.573869	0.797962
Ssa#XM_014214237.1	Cell cytoskeleton	Dystonin	LOC106612695	-0.720823	-0.608907	-1.46403	-1.51024	-1.83853	-2.20714	0.520995	0.615157	0.892775	0.234865	0.797112	0.773796	1.25687	0.428715	0.404667	0.440062	0.600715	0.613636	0.14005	0.630253
Ssa#XM_014212095.1	Cell cytoskeleton	Crystallin, beta B1, like 3	LOC106611656	-0.913651	-1.39514	-1.56953	-1.41689	-1.47654	-1.51764	0.638269	0.730262	-0.389535	0.818511	0.511581	0.0769274	0.110008	0.598418	0.906006	0.877711	1.05803	0.641027	1.05566	0.656522
Ssa#XM_014212095.1	Cell cytoskeleton	Crystallin, beta B1, like 3	LOC106611656	-0.913651	-1.39514	-1.56953	-1.41689	-1.47654	-1.51764	0.638269	0.730262	-0.389535	0.818511	0.511581	0.0769274	0.110008	0.598418	0.906006	0.877711	1.05803	0.641027	1.05566	0.656522
Ssa#GRASP221219319	Cell cytoskeleton	thymosin beta-12	LOC106586813	-1.13202	-1.53496	-1.12436	-0.986524	-2.01329	-1.42837	0.770585	0.37876	0.327401	0.488473	0.682023	0.52363	0.907268	0.506757	0.792458	0.860624	-0.0401954	0.791073	0.453362	0.777332
Ssa#XM_014190492.1	Cell cytoskeleton	Serine/threonine-protein kinase MARK2	mark3	-1.62273	-1.09261	-1.20796	-1.17194	-1.15742	-1.93144	0.238812	0.812761	0.616777	0.440639	0.718631	0.103681	1.01699	0.990563	0.160816	0.49852	0.366541	0.759968	0.754594	0.704819
Ssa#XM_014190492.1	Cell cytoskeleton	Serine/threonine-protein kinase MARK2	mark3	-1.62273	-1.09261	-1.20796	-1.17194	-1.15742	-1.93144	0.238812	0.812761	0.616777	0.440639	0.718631	0.103681	1.01699	0.990563	0.160816	0.49852	0.366541	0.759968	0.754594	0.704819
Ssa#XM_014199508.1	Cell cytoskeleton	Crystallin, beta A1, like 2	LOC106604652	-0.0348185	-1.09521	-2.47864	-2.02586	-1.28489	-1.23695	1.80805	1.07561	0.0841715	2.61536	-1.37501	-0.277733	0.478029	-0.174606	1.02706	1.63256	0.245986	1.22064	0.467729	-0.671488
Ssa#XM_014124018.1	Cell cytoskeleton	AP-3 complex subunit beta-2	ap3b2	-0.73004	-1.20686	-1.2573	-1.47419	-1.3079	-2.1588	0.674485	0.456279	0.942189	-0.159086	0.614131	0.278581	1.08651	0.680254	0.61305	0.622885	0.866366	0.555122	0.480659	0.423672
Ssa#XM_014133865.1	Cell cytoskeleton	Leiomodin-1	LOC106566054	-1.40767	-1.10256	-1.12073	-1.13221	-1.47299	-1.8984	0.81305	0.447661	0.592624	0.0463992	0.567608	0.392918	1.61845	0.376701	0.632674	0.587389	0.302326	0.961754	0.215085	0.579917
Ssa#XM_014189916.1	Cell cytoskeleton	Protein kinase N2	LOC106598894	-0.190731	-0.88695	-1.2396	-1.91513	-1.97584	-1.92615	0.731547	0.494494	0.473001	0.292359	0.489256	0.642405	0.583273	0.469072	0.871986	0.717827	0.720052	0.413962	0.717772	0.517386
Ssa#XM_014189916.1	Cell cytoskeleton	Protein kinase N2	LOC106598894	-0.190731	-0.88695	-1.2396	-1.91513	-1.97584	-1.92615	0.731547	0.494494	0.473001	0.292359	0.489256	0.642405	0.583273	0.469072	0.871986	0.717827	0.720052	0.413962	0.717772	0.517386
Ssa#XM_014131554.1	Cell cytoskeleton	Spectrin beta chain, non-erythrocytic 2	LOC106565001	-1.00571	-0.871409	-0.918529	-1.20375	-1.85028	-2.27865	0.286661	0.603179	0.832982	-0.3292	0.884185	0.933413	0.879135	0.66705	0.26723	0.0110268	0.683697	0.666933	0.695623	1.04641
Ssa#XM_014131554.1	Cell cytoskeleton	Spectrin beta chain, non-erythrocytic 2	LOC106565001	-1.00571	-0.871409	-0.918529	-1.20375	-1.85028	-2.27865	0.286661	0.603179	0.832982	-0.3292	0.884185	0.933413	0.879135	0.66705	0.26723	0.0110268	0.683697	0.666933	0.695623	1.04641
Ssa#XM_014205323.1	Cell cytoskeleton	trichohyalin-like	LOC106607869	-1.34237	-1.21804	-1.28887	-1.48338	-0.40851	-2.32892	1.02287	1.13588	0.870233	0.427398	-0.684719	0.478388	0.594355	0.806535	-0.155292	0.507926	0.92576	0.887418	1.19093	0.0624397
Ssa#XM_014138802.1	Cell cytoskeleton	Adducin 1	LOC106568455	-0.750842	-0.684309	-1.56139	-1.35874	-1.75694	-1.90676	0.311543	0.76003	0.663	0.431891	0.641569	0.607454	0.950088	0.674297	0.614123	0.529227	0.513173	0.507777	0.251781	0.563017
Ssa#XM_014162196.1	Cell cytoskeleton	Myosin IC	LOC106580786	-0.876112	-1.32665	-1.21785	-1.15202	-1.69483	-1.63531	0.391335	0.381539	0.678176	0.201967	0.434541	0.731096	1.38776	0.545391	0.515868	0.752831	0.0815987	0.641576	0.361721	0.797381
Ssa#NM_001165375.1	Cell cytoskeleton	Family with sequence similarity 3, member C	fam3a	-0.575554	-0.623698	-0.938508	-1.8653	-1.83989	-1.93916	0.414075	0.534132	0.454695	0.395709	0.735328	0.545465	0.726046	0.723922	0.671715	0.714815	0.390185	0.385139	0.716322	0.374559
Ssa#XM_014157349.1	Cell cytoskeleton	Calponin 3, acidic a	LOC106578491	-1.39631	-0.635328	-1.26508	-0.91943	-1.63545	-1.89751	0.473278	0.488057	0.244195	0.529478	0.705198	0.992596	0.94409	0.43062	0.388012	0.547372	0.579521	0.708372	0.0301488	0.688163
Ssa#XM_014156256.1	Cell cytoskeleton	Actinin alpha 3b	LOC106577856	0.185927	-0.593042	-1.37194	-1.9938	-1.48676	-2.41774	0.504765	0.717304	0.125804	0.894038	0.442956	0.64091	0.0419188	0.675905	0.592017	0.722867	0.709904	0.358487	0.879583	0.370915
Ssa#XM_014154852.1	Cell cytoskeleton	Spectrin beta chain, non-erythrocytic 2	LOC100380625	-0.7337	-0.387891	-1.02428	-1.80487	-2.0653	-1.62849	0.490072	0.412114	1.17938	-0.293949	0.810033	0.601363	1.1298	0.274763	0.836831	0.612366	0.508482	0.578934	0.0610984	0.443235
Ssa#XM_014174092.1	Cell cytoskeleton	Ezrin a	LOC106586613	-1.14843	-0.362413	-1.06687	-1.81338	-1.06246	-2.13638	-0.297642	1.16199	0.266992	1.23289	-1.17701	0.99389	0.879525	1.12819	-0.611938	-0.151697	1.22914	1.13144	0.977063	0.827126
Ssa#XM_014144953.1	Cell cytoskeleton	Actin, alpha 1a, skeletal muscle	LOC106571646	-2.16636	-0.941657	-0.935437	-0.111803	-1.32758	-2.01865	-0.327311	0.404984	0.707014	0.223101	1.38327	1.03471	0.737414	-0.0138221	-0.209501	0.362956	0.452582	0.945015	0.468723	1.33234
Ssa#XM_014144953.1	Cell cytoskeleton	Actin, alpha 1a, skeletal muscle	LOC106571646	-2.16636	-0.941657	-0.935437	-0.111803	-1.32758	-2.01865	-0.327311	0.404984	0.707014	0.223101	1.38327	1.03471	0.737414	-0.0138221	-0.209501	0.362956	0.452582	0.945015	0.468723	1.33234
Ssa#XM_014194401.1	Cell cytoskeleton	Actin, alpha 1a, skeletal muscle	LOC106601958	0.399693	0.0300458	-0.532571	-2.45712	-1.80688	-3.08465	0.530689	1.10018	0.861892	0.444071	0.252812	0.244218	0.108319	0.699705	0.641494	0.673471	0.853284	0.29067	0.627787	0.122902
Ssa#NM_001141911.1	Cell cytoskeleton	calcium binding and coiled-coil domain 2-like	caco2	-0.161847	-1.08812	-1.20174	-1.3803	-1.74025	-1.83357	-0.0113696	0.654738	0.818353	0.235864	0.542464	0.659629	0.743907	0.546166	0.596928	0.246949	0.732644	0.591833	0.420975	0.626719
Ssa#XM_014205952.1	Cell cytoskeleton	Actin, alpha 1a, skeletal muscle	LOC106608170	-1.13193	-1.09962	-0.996679	-0.472955	-1.81106	-1.86628	-0.149915	0.534635	0.0911648	0.918711	0.925488	0.834857	0.716366	0.183574	0.25684	0.773457	-0.0990322	0.604321	0.706965	1.08109
Ssa#XM_014205952.1	Cell cytoskeleton	Actin, alpha 1a, skeletal muscle	LOC106608170	-1.13193	-1.09962	-0.996679	-0.472955	-1.81106	-1.86628	-0.149915	0.534635	0.0911648	0.918711	0.925488	0.834857	0.716366	0.183574	0.25684	0.773457	-0.0990322	0.604321	0.706965	1.08109
Ssa#XM_014202401.1	Cell cytoskeleton	Actin, alpha 1a, skeletal muscle	LOC106606252	0.400994	0.0256595	-0.519616	-2.46372	-1.83186	-2.91793	0.731346	0.917993	0.601688	0.357927	0.490784	0.489784	-0.0878915	0.461416	0.560493	0.656903	0.958755	0.326839	0.520406	0.320032
Ssa#XM_014155734.1	Cell cytoskeleton	Coronin, actin binding protein, 1B	LOC106577574	-0.297267	-0.766332	-1.18293	-1.36326	-1.48185	-2.14818	0.774531	0.584924	0.35109	0.471296	0.315827	0.365302	0.753199	0.412887	0.752699	0.781509	0.39124	0.256519	0.624736	0.404083
Ssa#XM_014155734.1	Cell cytoskeleton	Coronin, actin binding protein, 1B	LOC106577574	-0.297267	-0.766332	-1.18293	-1.36326	-1.48185	-2.14818	0.774531	0.584924	0.35109	0.471296	0.315827	0.365302	0.753199	0.412887	0.752699	0.781509	0.39124	0.256519	0.624736	0.404083
Ssa#XM_014124355.1	Cell cytoskeleton	Septin 7b	LOC106560914	-0.589682	-0.871594	-1.22461	-1.03565	-1.65761	-1.84041	0.661077	0.219838	0.209905	0.223117	0.690145	0.686095	0.648453	0.478908	0.550178	0.710588	0.42532	0.645576	0.338454	0.731918
Ssa#NM_001140259.1	Cell cytoskeleton	Rho family GTPase 1 like	rnd3	-0.646182	-0.861849	-0.722822	-1.40028	-1.58648	-1.92416	0.648188	0.585355	0.620174	0.26497	0.570083	0.479786	0.771188	0.796997	0.456512	0.192173	0.376155	0.255523	0.406212	0.718442
Ssa#NM_001140259.1	Cell cytoskeleton	Rho family GTPase 1 like	rnd3	-0.646182	-0.861849	-0.722822	-1.40028	-1.58648	-1.92416	0.648188	0.585355	0.620174	0.26497	0.570083	0.479786	0.771188	0.796997	0.456512	0.192173	0.376155	0.255523	0.406212	0.718442
Ssa#XM_014164827.1	Cell cytoskeleton	Ezrin a	LOC106582091	-1.09954	-0.259761	-0.733632	-1.69092	-1.03155	-2.29437	-0.438032	1.12489	0.349045	1.26507	-0.983373	1.06368	0.902652	0.867206	-0.796833	-0.359032	1.05809	1.07194	1.12424	0.860254
Ssa#XM_014203024.1	Cell cytoskeleton	sterile alpha motif domain-containing protein 9-like	LOC106606682	-0.205084	-0.490887	-1.12545	-1.59474	-1.28751	-2.39223	0.648999	1.029	0.788446	-0.234216	0.565946	0.463039	0.512436	0.399838	0.0912481	0.425914	0.718834	0.464999	0.664805	0.556639
Ssa#XM_014160099.1	Cell cytoskeleton	PDZ and LIM domain protein 2	LOC106579838	-0.387378	-0.47503	-1.2779	-1.34565	-1.47112	-2.13464	0.75219	0.511056	0.458737	0.38643	0.420626	0.626789	0.459453	0.424054	0.577175	0.601337	0.680053	0.28815	0.499871	0.405813
Ssa#XM_014206774.1	Cell cytoskeleton	Capping protein	LOC106608675	-0.363783	-0.711808	-0.798988	-1.40988	-1.61304	-2.16394	0.404704	0.483395	1.02603	0.675017	0.434223	0.420459	0.673155	0.49738	0.198263	0.248929	0.241969	0.71211	0.554749	0.491045
Ssa#XM_014151788.1	Cell cytoskeleton	Ezrin a	LOC106575324	-0.958599	-0.400016	-0.862658	-1.54141	-1.25393	-2.01924	-0.273211	0.881873	0.368022	1.07449	-0.692222	0.988314	0.868313	0.658859	-0.520694	-0.181363	1.13432	0.962966	0.989245	0.776933
Ssa#XM_014143106.1	Cell cytoskeleton	Wiskott-Aldrich syndrome protein family member 2	LOC106570637	-0.153514	-0.969512	-1.0944	-1.47133	-1.67748	-1.65482	0.606192	0.35208	0.453784	-0.0063297	0.769721	0.463373	0.322358	0.689382	0.798267	0.675625	0.334128	0.566237	0.532603	0.463638
Ssa#XM_014203990.1	Cell cytoskeleton	supervillin-like	LOC106607239	-1.06362	-1.38607	-1.31252	-1.11057	-1.106	-1.02563	0.632107	1.04635	0.0542346	1.31407	0.268078	0.00143106	0.614732	0.259605	0.648803	0.624032	0.36589	0.205021	0.777966	0.192085
Ssa#XM_014143781.1	Cell cytoskeleton	Actin, alpha 1a, skeletal muscle	LOC106571104	-1.76192	-0.905494	-0.674161	-0.252667	-1.55591	-1.79383	-0.193341	0.321816	0.671795	0.405099	1.17326	0.787081	0.776344	0.0221555	0.0949915	0.585721	0.0849764	0.689029	0.441636	1.08342
Ssa#XM_014143991.1	Cell cytoskeleton	Ezrin a	ezr	-0.623094	-0.707575	-1.29463	-1.20342	-1.65799	-1.44546	0.491834	0.608522	0.63354	0.620401	0.925418	0.603215	-0.449967	0.643806	0.72906	0.654416	0.275782	0.328474	0.389562	0.47811
Ssa#XM_014176021.1	Cell cytoskeleton	DENN domain-containing protein 2A	LOC106587540	-0.94288	-0.8405	-1.03019	-1.12518	-1.58199	-1.39891	0.560169	0.476942	0.247529	0.811929	0.83092	0.478977	0.572698	-0.375839	0.610972	0.710604	0.0687229	0.53084	0.622567	0.772624
Ssa#XM_014209855.1	Cell cytoskeleton	thymosin beta-b	LOC106610475	-0.169072	-0.7987	-1.92	-1.43144	-1.18876	-1.3883	-0.341917	0.542692	-0.78637	0.29163	-0.391534	0.988694	-0.90807	1.11142	0.623765	2.89669	1.19682	1.09118	0.343047	0.23822
Ssa#NM_001140222.1	Cell cytoskeleton	PDZ and LIM domain protein 1	pdli1	-0.377828	-0.752253	-0.908552	-1.41556	-1.60469	-1.83505	0.431805	0.305141	1.17524	0.309795	0.3048	0.119221	0.943714	0.281158	0.507514	0.680675	0.280689	0.607163	0.46171	0.485324
Ssa#XM_014181007.1	Cell cytoskeleton	Annexin A13, like	LOC106590226	-0.574668	-0.797374	-0.667458	-1.17789	-1.98391	-1.68513	0.416635	0.347232	1.52253	0.417756	0.577426	0.279398	0.8416	0.367927	0.206834	0.219204	0.589799	0.373939	0.316819	0.409312
Ssa#XM_014129288.1	Cell cytoskeleton	Ankycorbin	rai14	-1.14844	-0.70487	-1.14465	-1.22589	-0.992446	-1.6117	0.147263	0.874915	-0.739605	0.389853	1.12422	0.730141	0.556032	0.552893	0.0741352	0.359265	1.27742	0.586228	0.458528	0.436682
Ssa#XM_014174492.1	Cell cytoskeleton	thymosin beta-12	LOC106586813	-0.201835	-1.0546	-0.712093	-1.32694	-1.57346	-1.92531	0.535838	0.288269	0.737855	0.0455897	0.566389	0.415338	0.700515	0.489643	0.545299	0.619158	0.280556	0.459451	0.557743	0.552616
Ssa#XM_014169100.1	Cell cytoskeleton	Epoxide hydrolase 4	LOC106584162	-0.514062	-0.682756	-1.33373	-1.24431	-1.18458	-1.82861	0.544771	1.19031	-0.234011	0.540066	0.115944	0.629055	0.244174	1.04449	0.411961	0.0368579	1.00406	0.477236	0.51434	0.26878
Ssa#XM_014206645.1	Cell cytoskeleton	Synaptopodin	LOC106608612	-1.11334	-0.505827	-0.374175	-1.28143	-1.45004	-2.0388	0.552605	0.457266	1.87073	0.0779081	0.42201	0.344176	1.45764	0.293551	0.391796	0.301363	-0.0160129	0.493551	-0.0445849	0.161618
Ssa#XM_014131056.1	Cell cytoskeleton	Annexin	LOC106564742	-0.422777	-0.607396	-0.83094	-1.35912	-1.71248	-1.79207	0.429199	0.431837	1.44116	0.305315	0.50974	0.282141	0.967997	0.558369	0.55547	0.538236	0.147307	0.344453	0.125447	0.0881129
Ssa#CL16Contig2	Cell cytoskeleton	thymosin beta-12	LOC106586813	-1.38412	-1.1547	-0.386398	-0.798042	-1.35645	-1.59145	0.269326	0.286947	0.978093	-0.0531701	0.747396	0.511283	1.1289	0.393052	0.298147	0.243496	0.112065	0.653821	0.406973	0.69484
Ssa#XM_014179292.1	Cell cytoskeleton	Actin, alpha 1a, skeletal muscle	LOC106589387	-1.74545	-0.92133	-0.579772	-0.190353	-1.52321	-1.67003	-0.271155	0.388511	0.633751	0.393261	1.09804	0.717954	0.657299	0.011255	0.072972	0.61529	0.0991624	0.700089	0.445733	1.06799
Ssa#XM_014206113.1	Cell cytoskeleton	Actin, alpha 1a, skeletal muscle	LOC106608259	-0.329739	-1.20945	-1.1725	-0.801568	-1.48318	-1.50679	0.246354	0.380228	-0.0763261	0.568148	0.982408	0.480773	0.335706	0.0147089	0.108631	0.754228	0.375535	0.765893	0.633373	0.933582
Ssa#XM_014200470.1	Cell cytoskeleton	MAP7 domain-containing protein 1	LOC106605129	-0.715379	-0.369682	-1.00367	-1.51578	-1.4099	-1.47063	0.318755	0.349687	0.0238857	0.701355	0.697743	0.574805	0.379977	0.655815	0.1689	0.458814	0.516387	0.646303	0.476911	0.515706
Ssa#XM_014171441.1	Cell cytoskeleton	Annexin A1c	LOC106585350	-0.80058	-0.651249	-0.689544	-0.865139	-1.589	-1.7912	-0.121563	0.00620202	0.865837	0.206256	0.682843	0.380057	1.26017	0.224285	0.372804	0.267661	0.062683	0.806224	0.486317	0.886933
Ssa#XM_014183694.1	Cell cytoskeleton	annexin A5	anxa5	-1.33199	-0.710513	-0.801514	-0.741918	-1.25666	-1.43463	-0.495178	0.0480281	0.796527	1.12836	0.63312	0.67898	0.805269	0.729075	0.525534	0.566353	0.275207	0.277139	-0.0464333	0.355254
Ssa#XM_014208115.1	Cell cytoskeleton	Scinderin	LOC106609359	-0.00979168	-1.18571	-1.29643	-1.10363	-1.24908	-1.36407	0.52174	0.0783147	-0.438847	0.799756	0.536577	0.630978	0.250534	0.295117	0.741371	0.689881	0.270531	0.47017	0.674476	0.688098
Ssa#XM_014208115.1	Cell cytoskeleton	Scinderin	LOC106609359	-0.00979168	-1.18571	-1.29643	-1.10363	-1.24908	-1.36407	0.52174	0.0783147	-0.438847	0.799756	0.536577	0.630978	0.250534	0.295117	0.741371	0.689881	0.270531	0.47017	0.674476	0.688098
Ssa#XM_014173485.1	Cell cytoskeleton	Rho family GTPase 1 like	LOC106586316	-1.00012	-1.56821	-0.775092	-1.41393	-1.20343	-0.230658	0.0666484	0.392053	-0.400714	0.698636	0.337172	0.338263	0.282313	0.831435	0.629833	0.364518	0.454518	0.787959	0.841156	0.567654
Ssa#XM_014173485.1	Cell cytoskeleton	Rho family GTPase 1 like	LOC106586316	-1.00012	-1.56821	-0.775092	-1.41393	-1.20343	-0.230658	0.0666484	0.392053	-0.400714	0.698636	0.337172	0.338263	0.282313	0.831435	0.629833	0.364518	0.454518	0.787959	0.841156	0.567654
Ssa#XM_014173818.1	Cell cytoskeleton	Nck-associated protein 1	LOC106586470	-0.77413	-0.908538	-0.696118	-0.966029	-1.48135	-1.35981	0.803453	0.21408	0.816885	-0.0380189	0.704519	0.409463	0.582412	0.30942	0.597182	0.497636	0.498423	0.283154	0.128425	0.378945
Ssa#XM_014128618.1	Cell cytoskeleton	Scinderin	LOC106563231	-0.871395	-0.894395	-0.923116	-0.796253	-1.01886	-1.48215	0.300989	0.117151	0.752262	1.1401	1.08443	0.551237	0.738179	-0.308317	0.0837375	0.420315	-0.0590657	0.292043	0.254778	0.618344
Ssa#XM_014128618.1	Cell cytoskeleton	Scinderin	LOC106563231	-0.871395	-0.894395	-0.923116	-0.796253	-1.01886	-1.48215	0.300989	0.117151	0.752262	1.1401	1.08443	0.551237	0.738179	-0.308317	0.0837375	0.420315	-0.0590657	0.292043	0.254778	0.618344
Ssa#XM_014128618.1	Cell cytoskeleton	Scinderin	LOC106563231	-0.871395	-0.894395	-0.923116	-0.796253	-1.01886	-1.48215	0.300989	0.117151	0.752262	1.1401	1.08443	0.551237	0.738179	-0.308317	0.0837375	0.420315	-0.0590657	0.292043	0.254778	0.618344
Ssa#XM_014143215.1	Cell cytoskeleton	FH1/FH2 domain-containing protein 3	LOC106570729	0.0529993	-0.488633	-1.03076	-1.54295	-1.1769	-1.78374	0.252996	0.622027	0.000566715	1.09597	0.625879	0.213943	-0.219708	0.0476159	0.540634	0.475238	0.365252	0.503801	0.724988	0.720769
Ssa#XM_014204455.1	Cell cytoskeleton	neurabin-2-like	LOC106607474	-1.03413	-1.01943	-0.993884	-1.04685	-0.971584	-0.902341	0.0488454	0.576106	-0.481349	0.716799	0.926627	0.84171	0.724729	0.274425	0.0116269	0.289447	0.66766	0.473668	0.517427	0.380516
Ssa#XM_014204455.1	Cell cytoskeleton	neurabin-2-like	LOC106607474	-1.03413	-1.01943	-0.993884	-1.04685	-0.971584	-0.902341	0.0488454	0.576106	-0.481349	0.716799	0.926627	0.84171	0.724729	0.274425	0.0116269	0.289447	0.66766	0.473668	0.517427	0.380516
Ssa#XM_014171438.1	Cell cytoskeleton	Annexin A1c	LOC106585349	-0.592118	-0.623293	-0.733329	-0.697047	-1.66462	-1.60832	-0.0126741	0.0936026	0.659233	0.540613	0.514276	0.204528	1.13246	0.281816	0.467068	0.356868	-0.35772	0.788325	0.358015	0.892321
Ssa#XM_014171438.1	Cell cytoskeleton	Annexin A1c	LOC106585349	-0.592118	-0.623293	-0.733329	-0.697047	-1.66462	-1.60832	-0.0126741	0.0936026	0.659233	0.540613	0.514276	0.204528	1.13246	0.281816	0.467068	0.356868	-0.35772	0.788325	0.358015	0.892321
Ssa#XM_014135939.1	Cell cytoskeleton	LIM domain and actin binding 1	LOC106567074	-0.876322	-0.6084	-0.887753	-0.66359	-1.06351	-1.76887	-0.152331	-0.250793	0.724561	0.502559	0.351967	0.44072	1.29649	0.411829	0.0738658	0.503287	0.234385	1.07772	0.0271054	0.627098
Ssa#XM_014147800.1	Cell cytoskeleton	Actin, alpha 1a, skeletal muscle	LOC106573099	-1.78749	-0.742578	-0.739935	-0.0234557	-1.05919	-1.5035	-0.879712	0.604258	-0.227382	1.16158	0.817428	1.14745	0.882522	0.453127	-0.224153	0.280659	0.173038	0.52253	0.134513	1.0103
Ssa#XM_014147800.1	Cell cytoskeleton	Actin, alpha 1a, skeletal muscle	LOC106573099	-1.78749	-0.742578	-0.739935	-0.0234557	-1.05919	-1.5035	-0.879712	0.604258	-0.227382	1.16158	0.817428	1.14745	0.882522	0.453127	-0.224153	0.280659	0.173038	0.52253	0.134513	1.0103
Ssa#XM_014146468.1	Cell cytoskeleton	Semaphorin 3fa	LOC106572382	-0.601356	-1.10438	-0.879606	-1.02597	-1.40616	-0.832214	1.36101	-0.116513	0.267002	0.454674	0.157071	-0.11653	0.593663	0.461965	1.51237	1.45986	-0.834999	-0.328608	0.476209	0.502534
Ssa#XM_014177991.1	Cell cytoskeleton	Gsna protein	LOC106588714	-1.65647	-1.11942	-0.334222	-0.417579	-1.04765	-1.23954	-0.482111	0.365098	1.64782	0.134172	0.604474	0.37542	1.38223	0.511508	0.0651045	0.727757	-0.6699	1.22844	-0.631359	0.556254
Ssa#XM_014179900.1	Cell cytoskeleton	Actin, alpha 1a, skeletal muscle	LOC106589658	-0.830675	-0.846161	-0.969196			-1.64801	0.641579	0.22543	-0.0752719	0.618911	0.369251	-0.148544	0.170007	0.356083	0.772131	0.73941	0.0994439	-0.160658	0.560265	0.126007
Ssa#XM_014212793.1	Cell cytoskeleton	PDZ and LIM domain 3a	pdlim3	-1.26573		-0.968719	-0.606213	-0.983939	-1.23027	-0.617623	-0.327689	0.556421	0.0999799	-0.612823	0.466382	2.38277	0.44795	0.429985	1.22269	-0.715713	1.74167	-0.822129	0.803002
Ssa#XM_014193095.1	Cell cytoskeleton	Formin-like protein 1	LOC106601135	-1.11577	-0.802152	-0.676827	-0.980326	-1.0261	-1.13358	-0.140814	0.262897	0.849814	0.442725	0.417022	0.0813823	1.49169	0.343499	0.605454	0.883404	-1.37836	0.91069	0.158927	0.806397
Ssa#XM_014193095.1	Cell cytoskeleton	Formin-like protein 1	LOC106601135	-1.11577	-0.802152	-0.676827	-0.980326	-1.0261	-1.13358	-0.140814	0.262897	0.849814	0.442725	0.417022	0.0813823	1.49169	0.343499	0.605454	0.883404	-1.37836	0.91069	0.158927	0.806397
Ssa#XM_014180942.1	Cell cytoskeleton	Beta-adducin	LOC106590181	-0.313962	-0.556938	-0.958539	-1.08159	-1.35616	-1.45858	-0.128128	0.737656	0.98148	0.264629	0.463526	0.26834	1.09741	0.519858	0.114509	0.170567	0.0886078	0.429934	0.423303	0.294078
Ssa#XM_014129655.1	Cell cytoskeleton	Coiled-coil domain-containing protein 11	cfap53	-1.16821	-1.45965	-2.29213	-0.303936	-0.410427	-0.000399482	1.21242	1.27786	0.260602	1.86978	-1.75745	-0.318373	0.565806	0.0192595	0.346689	1.05894	-0.0362735	1.16301	0.412353	-0.439894
Ssa#XM_014181782.1	Cell cytoskeleton	Calponin 3, acidic a	LOC106590645	-0.89442	-0.256114	-0.388485	-1.16176	-1.2132	-1.71626	0.563158	-0.135916	1.84151	0.153986	0.404946	0.405311	0.511666	0.238448	0.612423	0.498006	-0.0351439	0.378242	-0.0023679	0.195957
Ssa#XM_014201260.1	Cell cytoskeleton	Wilms tumor 1 interacting protein	LOC106605519	-1.41785	-1.20153	-0.868004	-0.490728	-1.0032	-0.586737	-0.163485	0.221776	0.384081	0.513848	0.937323	0.151036	0.329077	0.503054	0.578392	0.471169	-0.392758	0.470099	0.792236	0.772199
Ssa#XM_014130033.1	Cell cytoskeleton	PDZ and LIM domain 5b	LOC106564051	-1.36449	-0.47566	-0.434331	-0.812606	-1.05473	-1.3657	0.234313	0.307501	1.2264	-0.00539376	0.361978	0.610493	1.08457	0.335691	-0.0159928	-0.0227557	0.350579	0.489784	0.187949	0.362377
Ssa#XM_014170803.1	Cell cytoskeleton	Septin 4a	LOC106585048	-0.265996	-0.130898	-0.133886	-1.27797	-1.57146	-2.10312	0.317184	0.64615	0.638883	0.395151	0.836925	0.257402	-0.102352	0.907109	0.238824	0.530341	0.695035	-0.0692933	0.00390746	0.188082
Ssa#XM_014158664.1	Cell cytoskeleton	Supervillin b	LOC106579103	-0.658034	-0.566933	-0.809459	-1.14627	-0.973695	-1.32583	0.348394	0.222325	0.633701	0.276986	0.464736	0.0500672	0.679444	0.491904	0.157094	0.50702	0.673565	0.521526	0.372974	0.0804912
Ssa#XM_014147753.1	Cell cytoskeleton	non-muscle caldesmon-like	LOC106573078	-1.01404	0.139246	-0.851737	-0.886643	-1.01978	-1.80973	-0.108634	0.967044	0.315428	0.263681	0.153786	1.00981	1.14287	0.473874	-0.382951	0.160343	0.498446	0.551987	0.243197	0.153784
Ssa#XM_014131310.1	Cell cytoskeleton	AF500273_1 fast skeletal muscle alpha-actin	LOC106564849	0.12653	-0.427323	-0.5329	-1.63291	-1.20108	-1.68646	0.890363	-0.0946608	0.441711	0.104251	0.38816	0.186867	0.332311	0.443469	0.621885	0.573927	0.452249	0.36338	0.373564	0.276664
Ssa#NM_001140401.1	Cell cytoskeleton	Calponin 3, acidic a	cnn2	-0.0993194	0.295191	-0.825192	-1.49705	-1.57082	-1.56669	0.402945	0.450696	1.03696	0.335439	0.581835	-0.0694484	0.680032	-0.0465382	0.544577	0.757066	-0.296262	0.0654352	0.413501	0.407653
Ssa#XM_014122920.1	Cell cytoskeleton	Palladin	LOC106560254	-1.17677	-0.670756	-0.852692	-0.595009	-0.762725	-1.18681	-0.343955	0.116299	0.224921	0.680026	0.770568	1.03496	1.56329	0.0999232	-0.273215	-0.124266	0.0162826	0.794055	0.0415566	0.644328
Ssa#XM_014189997.1	Cell cytoskeleton	Actin, cytoplasmic 1	LOC100136352	-1.18444	-0.562467	-0.942609	-0.255194	-1.04452	-1.24454	-0.351899	0.51335	-0.475904	0.838481	0.833325	0.782814	0.586859	0.416298	-0.0364012	0.51928	0.519871	0.454626	-0.103856	0.736926
Ssa#XM_014207078.1	Cell cytoskeleton	Microfibril-associated glycoprotein 3	LOC106608881	0.0429163	-0.288594	-0.806028	-1.12198	-1.49178	-1.56546	0.149906	0.521646	0.235215	-0.0467618	0.460478	0.60295	0.312119	0.524184	0.390922	0.259095	0.343661	0.575939	0.369566	0.531998
Ssa#XM_014207078.1	Cell cytoskeleton	Microfibril-associated glycoprotein 3	LOC106608881	0.0429163	-0.288594	-0.806028	-1.12198	-1.49178	-1.56546	0.149906	0.521646	0.235215	-0.0467618	0.460478	0.60295	0.312119	0.524184	0.390922	0.259095	0.343661	0.575939	0.369566	0.531998
Ssa#XM_014189523.1	Cell cytoskeleton	Plectin	LOC106598480	-0.883747	-0.680309	-0.623645	-0.569878	-1.14877	-1.31838	-0.00027525	-0.476662	2.0143	0.0256317	0.65793	0.0979715	0.994295	-0.0183933	0.484149	0.287502	-0.164513	0.650192	0.110272	0.562324
Ssa#XM_014189523.1	Cell cytoskeleton	Plectin	LOC106598480	-0.883747	-0.680309	-0.623645	-0.569878	-1.14877	-1.31838	-0.00027525	-0.476662	2.0143	0.0256317	0.65793	0.0979715	0.994295	-0.0183933	0.484149	0.287502	-0.164513	0.650192	0.110272	0.562324
Ssa#XM_014181358.1	Cell cytoskeleton	LIM and SH3 protein 1 - Ident 50	LOC106590382	-0.14615	-0.139885	-0.489113	-1.45468	-1.43491	-1.53736	0.375843	0.227732	2.17026	-0.523887	0.577172	0.35144	0.183427	0.150665	0.742409	0.247543	0.79343	-0.137005	-0.0279353	0.0709917
Ssa#XM_014151049.1	Cell cytoskeleton	translationally-controlled tumor protein homolog	LOC106574916	-0.151862	-0.87449	-0.424069	-1.00168	-1.08058	-1.48364	0.530186	0.382683	0.231521	0.402164	0.202831	0.139629	0.204274	0.37209	0.622962	0.529747	0.136444	0.461233	0.409473	0.39108
Ssa#NM_001140393.1	Cell cytoskeleton	Dihydropyrimidinase-like 3	dpyl3	-0.164	-0.129664	-0.830186	-0.957846	-1.39161	-1.53443	0.609737	0.237044	1.68617	-0.145146	0.635804	0.388856	0.235557	0.0876515	0.336403	0.325513	0.537813	0.0394873	-0.00929505	0.0421301
Ssa#NM_001141271.1	Cell cytoskeleton	Annexin A1	anxa1	-0.305107	-0.842121	-0.0603702	-0.770078	-1.53221	-1.49505	0.265248	-0.0873282	1.38779	0.0747522	0.479481	-0.0239922	0.951314	0.420482	0.499358	0.431714	0.0373888	0.553057	-0.246362	0.262039
Ssa#NM_001141271.1	Cell cytoskeleton	Annexin A1	anxa1	-0.305107	-0.842121	-0.0603702	-0.770078	-1.53221	-1.49505	0.265248	-0.0873282	1.38779	0.0747522	0.479481	-0.0239922	0.951314	0.420482	0.499358	0.431714	0.0373888	0.553057	-0.246362	0.262039
Ssa#XM_014151128.1	Cell cytoskeleton	translationally-controlled tumor protein homolog	LOC106574999	-0.065184	-0.982948	-0.510764	-0.984768	-1.01638	-1.42938	0.587469	0.278053	0.197951	0.501619	0.24681	0.226236	0.172624	0.176776	0.659328	0.547253	0.077558	0.300658	0.501211	0.515874
Ssa#XM_014202216.1	Cell cytoskeleton	pleckstrin homology domain-containing family O member 1-like	LOC106606096	-0.620219	-1.43172	-1.36397	-1.05881	-1.07496	0.619343	0.0580289	0.296122	-1.12568	0.830226	0.560732	0.824804	0.151834	0.479781	-0.0151489	0.66576	0.948512	0.423836	0.243811	0.587737
Ssa#XM_014192723.1	Cell cytoskeleton	Spectrin beta chain, non-erythrocytic 5	sptbn5	-0.728599	-1.4691	-0.0119244	1.36211	-1.73525	-2.30987	0.373423	0.313904	0.200606	-0.510684	0.418335	0.335266	0.913918	0.637059	0.927857	0.363095	0.388263	0.200946	0.270374	0.0602676
Ssa#XM_014198565.1	Cell cytoskeleton	Annexin A6	LOC106604152	-1.2469	-0.0503598	-0.544025	-0.664499	-0.733316	-1.65268	0.0109097	0.168968	1.44951	-0.114664	0.549799	0.252726	0.981299	0.016596	0.223967	0.64429	0.0604464	0.328952	0.0134288	0.305545
Ssa#XM_014155679.1	Cell cytoskeleton	Capping protein	LOC106577552	0.401962	-0.3918	-0.373833	-1.66254	-1.33336	-1.46571	0.301967	0.512054	0.821167	0.317375	0.273946	-0.0644745	0.872289	0.187598	0.442275	0.205913	0.30599	0.511795	0.206733	-0.0693315
Ssa#XM_014155679.1	Cell cytoskeleton	Capping protein	LOC106577552	0.401962	-0.3918	-0.373833	-1.66254	-1.33336	-1.46571	0.301967	0.512054	0.821167	0.317375	0.273946	-0.0644745	0.872289	0.187598	0.442275	0.205913	0.30599	0.511795	0.206733	-0.0693315
Ssa#XM_014155679.1	Cell cytoskeleton	Capping protein	LOC106577552	0.401962	-0.3918	-0.373833	-1.66254	-1.33336	-1.46571	0.301967	0.512054	0.821167	0.317375	0.273946	-0.0644745	0.872289	0.187598	0.442275	0.205913	0.30599	0.511795	0.206733	-0.0693315
Ssa#NM_001139916.1	Cell cytoskeleton	Filamin-binding LIM protein 1	fbli1	-0.65349	-0.577556	-0.514792	-0.879231	-0.929365	-1.22059	0.13363	0.0894695	0.656904	-0.508283	0.829523	0.238823	1.2322	-0.0457972	0.303861	0.384983	-0.303819	0.862979	0.424369	0.476184
Ssa#XM_014141127.1	Cell cytoskeleton	Rho guanine nucleotide exchange factor 18	LOC106569603	-0.059088	-0.796294	-0.924473	-1.03992	-0.951276	-0.96875	0.915182	0.329418	-0.0636733	0.680212	0.174577	-0.367536	0.227075	0.389384	0.685024	0.882911	0.378285	0.145035	0.493369	-0.129455
Ssa#XM_014141127.1	Cell cytoskeleton	Rho guanine nucleotide exchange factor 18	LOC106569603	-0.059088	-0.796294	-0.924473	-1.03992	-0.951276	-0.96875	0.915182	0.329418	-0.0636733	0.680212	0.174577	-0.367536	0.227075	0.389384	0.685024	0.882911	0.378285	0.145035	0.493369	-0.129455
Ssa#XM_014186763.1	Cell cytoskeleton	MICAL-like protein 2	LOC106595394	-0.465305	-0.535461	-0.89954	-0.994136	-0.701625	-1.11385	-0.361753	0.710594	-0.0540308	1.29504	-0.100915	0.383084	0.465101	0.536116	-0.201158	0.00249093	0.660761	0.369402	0.833878	0.1713
Ssa#XM_014154907.1	Cell cytoskeleton	Ankyrin-3	LOC106577144	-0.404323	-0.390431	-0.218367	-1.01129	-0.93295	-1.72528	0.331543	0.246625	0.724823	-0.165346	0.556633	0.372581	0.52016	0.360608	0.116005	-0.231325	0.848445	0.32718	0.28837	0.386339
Ssa#XM_014141877.1	Cell cytoskeleton	Microtubule-actin cross-linking factor 1, isoforms 1/2/3/5	LOC106570016	-0.361209	-1.14093	0.0969645	-0.78192	-1.04334	-1.3582	1.21574	0.543807	0.575359	0.139557	-0.370515	0.570252	0.126378	0.474522	0.251681	1.17562	-0.395077	0.673234	-0.23524	-0.156677
Ssa#XM_014199376.1	Cell cytoskeleton	PDZ and LIM domain 3a	LOC106604587	-1.19358	-0.720964	-0.146025	-0.295462	-0.907727	-1.32453	-0.598097	0.349576	1.06798	0.437963	0.644787	0.376508	0.91164	0.268492	-0.0137404	0.148063	-0.381602	0.471149	0.254328	0.651249
Ssa#XM_014126125.1	Cell cytoskeleton	Annexin A2a	LOC106561857	-1.02752	-1.06405	-0.444267	-0.268098	-0.80601	-0.969607	0.045151	-0.629514	0.496639	0.667388	0.734654	0.345129	1.15591	0.27549	0.050405	0.54472	-0.364528	0.397973	0.570716	0.289402
Ssa#XM_014216542.1	Cell cytoskeleton	Ankyrin repeat domain-containing protein 29	LOC106613857	0.413577	-1.09396	-0.704548	-1.08466	-0.925561	-1.17676	0.779793	-0.188483	-0.219822	0.529685	0.333268	-0.227609	0.199714	-0.00452626	1.11455	0.651558	-0.0968115	0.436206	0.921322	0.34306
Ssa#XM_014182082.1	Cell cytoskeleton	myc box-dependent-interacting protein 1-like	LOC106590905	0.528802	0.0387657	-1.23816	-0.968498	-1.19983	-1.7211	0.366598	0.257925	-1.28349	1.30594	-1.05058	1.09728	-0.356209	0.949822	-0.252224	-0.0626976	1.25644	1.00741	0.083508	1.24028
Ssa#XM_014182082.1	Cell cytoskeleton	myc box-dependent-interacting protein 1-like	LOC106590905	0.528802	0.0387657	-1.23816	-0.968498	-1.19983	-1.7211	0.366598	0.257925	-1.28349	1.30594	-1.05058	1.09728	-0.356209	0.949822	-0.252224	-0.0626976	1.25644	1.00741	0.083508	1.24028
Ssa#XM_014164992.1	Cell cytoskeleton	translationally-controlled tumor protein homolog	LOC106582181	0.246356	-0.354122	-0.721503	-1.41946	-1.20244	-1.04161	0.347766	0.412627	-0.725833	0.41439	0.514849	0.32077	0.44592	0.223741	0.681905	0.631121	0.297129	0.417683	0.292685	0.218007
Ssa#XM_014164992.1	Cell cytoskeleton	translationally-controlled tumor protein homolog	LOC106582181	0.246356	-0.354122	-0.721503	-1.41946	-1.20244	-1.04161	0.347766	0.412627	-0.725833	0.41439	0.514849	0.32077	0.44592	0.223741	0.681905	0.631121	0.297129	0.417683	0.292685	0.218007
Ssa#NM_001140583.1	Cell cytoskeleton	Thymosin beta-a	tyba	0.63548	-0.412739	-0.437225	-1.15316	-1.25292	-1.8658	0.184581	-0.229912	0.425993	0.430326	0.0319717	0.564599	0.735102	0.203784	0.423429	0.298608	0.120143	0.690385	0.119079	0.488274
Ssa#NM_001140583.1	Cell cytoskeleton	Thymosin beta-a	tyba	0.63548	-0.412739	-0.437225	-1.15316	-1.25292	-1.8658	0.184581	-0.229912	0.425993	0.430326	0.0319717	0.564599	0.735102	0.203784	0.423429	0.298608	0.120143	0.690385	0.119079	0.488274
Ssa#XM_014132683.1	Cell cytoskeleton	Neverland	LOC106565467	0.420947	-0.349221	-0.532971	-1.30343	-0.720528	-1.98251	0.124271	0.473218	-0.129896	0.477727	0.374024	0.448904	0.260793	0.348439	0.139152	-0.200541	0.504395	0.529057	0.592276	0.525898
Ssa#XM_014132683.1	Cell cytoskeleton	Neverland	LOC106565467	0.420947	-0.349221	-0.532971	-1.30343	-0.720528	-1.98251	0.124271	0.473218	-0.129896	0.477727	0.374024	0.448904	0.260793	0.348439	0.139152	-0.200541	0.504395	0.529057	0.592276	0.525898
Ssa#NM_001173584.1	Cell cytoskeleton	Actinin alpha 3b	actn1	-0.529699	-0.573779	-0.497592	-0.591428	-0.773368	-1.43478	-0.0286083	0.184704	0.785717	0.994849	0.468997	-0.05467	0.696657	0.00728311	0.220376	0.494786	-0.857583	0.583922	0.443898	0.460314
Ssa#XM_014214039.1	Cell cytoskeleton	Myosin IC	LOC106612655	-0.6118	-0.736766	-0.452875	-0.819455	-0.759362	-1.01792	0.555641	0.173717	0.648472	-0.122047	0.25489	0.504352	1.10146	-0.0491112	0.390033	0.323384	0.2381	0.408757	-0.232246	0.202778
Ssa#XM_014165155.1	Cell cytoskeleton	Nck-associated protein 1	LOC106582262	-0.285025	-1.05152	-0.538182	-0.772385	-0.743757	-0.953484	0.596645	0.000844	0.0038208	0.0430084	0.260159	0.155593	0.425418	0.54144	0.682635	0.506365	0.151817	0.241274	0.430694	0.304639
Ssa#XM_014129966.1	Cell cytoskeleton	Actin, alpha 1a, skeletal muscle	LOC106564005	-0.0914137	-1.15208	-0.646067	-0.589022	-0.727754	-1.10248	0.0635531	-0.306026	0.0946225	0.466543	0.737175	0.416768	0.208465	0.172477	0.129461	0.677529	-0.193693	0.505228	0.537347	0.799359
Ssa#XM_014149437.1	Cell cytoskeleton	myc box-dependent-interacting protein 1-like	LOC106573956	-0.611815	-0.400036	-0.531214	-0.809422	-0.793241	-1.15234	-0.0931884	0.242786	0.459997	0.45795	0.584483	0.539445	0.0759848	0.211834	0.091756	0.109012	0.504959	0.417433	0.364775	0.330841
Ssa#XM_014149437.1	Cell cytoskeleton	myc box-dependent-interacting protein 1-like	LOC106573956	-0.611815	-0.400036	-0.531214	-0.809422	-0.793241	-1.15234	-0.0931884	0.242786	0.459997	0.45795	0.584483	0.539445	0.0759848	0.211834	0.091756	0.109012	0.504959	0.417433	0.364775	0.330841
Ssa#XM_014161203.1	Cell cytoskeleton	ZZ-type zinc finger-containing protein 3	LOC106580321	-0.341275	-0.435803	-0.245974	-1.00106	-0.952945	-1.30682	0.405015	0.509755	1.16836	0.00551489	0.671762	0.0508619	0.51617	0.305638	0.224738	-0.0665839	0.642861	-0.389009	0.529042	-0.290243
Ssa#NM_001165377.1	Cell cytoskeleton	Adducin 1	addb	-0.458589	-0.783145	-0.756503		-0.781683	-0.957757	0.627945	0.0875124	-0.247641	-0.331751	0.294339	-0.0798067	0.493251	0.547636	0.701769	0.500283	0.429584	0.321187	0.320985	0.0723771
Ssa#XM_014124459.1	Cell cytoskeleton	Twinfilin, actin-binding protein, homolog 2b	LOC106560970	-0.377367	-0.630983	-0.679033	-0.853511	-0.851423	-0.838993	0.216655	0.211083	0.857365	0.222661	0.262776	0.0172779	0.377962	0.243311	0.405719	0.300054	0.205074	0.271252	0.423607	0.216515
Ssa#NM_001140639.1	Cell cytoskeleton	Pleckstrin	plek	-0.822184	-0.501737	-0.495754			-1.29313	0.143633	0.0779113	0.706728	-0.127058	0.0883983	0.196895	1.25228	0.29685	0.284973	0.317256	-0.0925069	0.284154	-0.304411	-0.0123033
Ssa#NM_001140639.1	Cell cytoskeleton	Pleckstrin	plek	-0.822184	-0.501737	-0.495754			-1.29313	0.143633	0.0779113	0.706728	-0.127058	0.0883983	0.196895	1.25228	0.29685	0.284973	0.317256	-0.0925069	0.284154	-0.304411	-0.0123033
Ssa#XM_014199062.1	Cell cytoskeleton	Septin 6	LOC106604445	1.2679	0.909601	0.99608	0.449823	0.412255	0.225278	-0.125839	-0.546057	0.182438	-0.424034	-0.271895	-0.672287	-0.104408	-0.109904	-0.18184	-0.0629656	-1.14002	0.12686	-0.750683	-0.180301
Ssa#XM_014159328.1	Cell cytoskeleton	Crystallin, gamma MX, like 1	LOC106579425	0.404665	0.844262	1.32877	0.539778	0.88525	0.269505	-0.642208	-0.198524	0.0704887	-0.0240644	-0.453437	-0.495491	-0.355175	-0.224207	-0.367046	-0.570826	-0.355269	-0.231529	-0.0893259	-0.335612
Ssa#XM_014173557.1	Cell cytoskeleton	Crystallin, gamma MX, like 1	LOC106586360	0.0627433	0.512049	0.106409	1.2378	0.579276	1.70386	-0.321622	-0.464051	0.523584	-0.534362	-0.388507	-0.353469	-0.412543	-0.338938	-0.275726	-0.497034		-0.395706	-0.448598	-0.295174
Ssa#XM_014150678.1	Cell cytoskeleton	Actin-related protein 2/3 complex subunit 2	LOC106574678	-0.116762	0.255082	0.744281	1.3147	1.24934	0.8739	-0.538898	-0.48745	0.417585	-0.103315	-0.0775811	-0.0201794	-0.160716	-1.11969	-0.478356	-0.182892	-0.87537	-0.171343	-0.499337	-0.0230102
Ssa#XM_014197288.1	Cell cytoskeleton	Cytospin-B	LOC106603510	0.429564	0.371698	0.337149	0.900174	1.27377	0.862512	-0.332857	-0.300606	-0.19366	-0.358512	-0.348377		-0.355358	-0.383645	-0.319898	-0.332147		-0.566553	-0.29643	-0.386817
Ssa#XM_014211036.1	Cell cytoskeleton	Protein phosphatase 1 regulatory subunit 21	LOC106611138	0.616988	0.415851	0.842935	0.896945	0.831445	0.788923	-0.177572	-0.368819	-0.186716	-0.0805448	-0.454326	-0.341575	-0.609997	-0.177685	-0.13378	-0.28032	-0.49709	-0.443867	-0.347635	-0.293157
Ssa#XM_014182811.1	Cell cytoskeleton	Tektin-4	LOC106591594	0.616963	-0.0568644	0.257475	1.42274	0.648138	1.42155	-0.21367	-0.360937	-0.382963	-0.0794351	-0.461561	-0.350291	-0.312105	-0.435142	-0.119402	-0.379517		-0.467035	-0.300328	-0.44762
Ssa#XM_014173569.1	Cell cytoskeleton	MOB-like protein phocein	Ssa#XM_014173569.1	0.140843	0.399276	1.27558	1.07667	0.812866	0.727504	-0.691727	-0.55465	-0.154042	-0.0449535	-0.167528	-0.0374693	-0.358342	-0.689582	0.0658137	0.157008	-0.905414	-0.376851	-0.406093	-0.26891
Ssa#XM_014150639.1	Cell cytoskeleton	mid1-interacting protein 1-B-like	LOC106574646	-0.443699	0.0903828	1.54527	0.987804	1.14036	1.26091	-0.249081	-0.536887	1.21524	-0.228707	-0.0833433	-0.0831493	-0.486951	-0.677145	-0.264653	-0.670413	-0.705135	-0.617164	-0.990107	-0.203534
Ssa#NM_001165366.1	Cell cytoskeleton	Protein MEMO1	memo1	0.645466	0.181338	-0.0011498	1.17099	1.12032	1.48618	-0.162943	-0.237483	-0.81144	-0.0353458	-0.277885	-0.585699	-0.496422	-0.174799	-0.144175	-0.0894188	-0.200873	-0.731641	-0.276521	-0.378506
Ssa#XM_014173600.1	Cell cytoskeleton	Crystallin, gamma MX, like 1	LOC106586384	0.551629	1.06986	0.245018	1.03573	0.482815	1.27874	-0.778228	-0.339958	1.14759	-0.579328	-0.395791	-0.451943	-1.14516	-0.287574	-0.567419	-0.707408	-0.0738079	-0.405942	0.483463	-0.562305
Ssa#NM_001140974.1	Cell cytoskeleton	Proline-serine-threonine phosphatase-interacting protein 2	ppip2	0.237518	0.705226	-0.186557	0.583867	1.46225	1.87962	-0.197695	-0.140688	-0.25342	-0.455486	-0.343732	-0.738508	-0.212512	-0.0142703	-0.277867	-0.563798	-0.271809	-0.414234	-0.466865	-0.331037
Ssa#XM_014205791.1	Cell cytoskeleton	Actin-related protein 10	LOC106608088	-0.492086	0.0343564	1.68968	1.90806	0.924637	0.648278	-0.753902	-0.424108	0.408718	0.168817	-0.326259	0.163534	-0.294768	-0.406594	-0.412596	-0.549622	-0.496019	-0.798475	-0.711194	-0.280452
Ssa#XM_014196755.1	Cell cytoskeleton	A-kinase anchor protein 1, mitochondrial-like	LOC106603290	1.1348	1.02734	0.544906	1.09799	0.842079	0.38722	-0.562384	-0.322504	-0.784151	0.044171	-0.173065	-0.0636859	-0.78195	-0.416324	-0.52034	-0.316966	-0.188406	-0.495911	-0.327403	-0.125422
Ssa#XM_014144799.1	Cell cytoskeleton	Actin-related protein 10	LOC106571574	0.10642	0.63844	0.818172	1.23085	0.974654	1.27255	-0.394013	-0.234793	-0.29397	-0.417737	-0.165653	-0.256862	-0.254564	-0.333367	-0.462179	-0.476183	-0.28967	-0.453476	-0.580736	-0.427888
Ssa#XM_014170014.1	Cell cytoskeleton	Crystallin, gamma MX, like 1	LOC106584577	1.29387	1.22035	0.877964	0.739264	0.197532	0.499019	-0.4631	-0.544503	0.933644	-0.81218	-0.46046	-0.500864		-0.469123	-0.193224	-0.58403		-0.661964	-0.595295	-0.476909
Ssa#XM_014144081.1	Cell cytoskeleton	SUN domain-containing protein 2	LOC106571259	-0.415471	-1.03438	-0.969466	2.67434	1.69657	3.26009	-0.693118	-0.642102	-0.605715	0.133902	-0.680433	-0.26444	-0.864856	-0.712096	-0.349357	-0.345377	-0.113213	-0.199409	0.0887777	0.0357427
Ssa#NM_001139780.1	Cell cytoskeleton	Actin-like protein 6B	acl6b	0.546397	1.13365	1.21016	0.827435	0.86749	0.662163	-0.26002	-0.288246	0.734345	-0.59493	-0.554015	-0.55487	-0.468918	-0.31612	-0.346574	-0.586124	-0.101162	-0.627305	-0.487072	-0.796275
Ssa#XM_014147806.1	Cell cytoskeleton	Cytoskeleton associated protein 5	ckap5	0.70565	0.314652	0.95923	1.00718	1.01671	1.28272	-0.420097	-0.472592	0.270763	-0.331992	-0.36984	-0.636946	-0.452367	-0.628835	-0.313903	-0.629195	-0.749829	-0.398585	0.030782	-0.183502
Ssa#NM_001165399.1	Cell cytoskeleton	Thioredoxin-related transmembrane protein 1	txnd1	0.971842	1.40993	0.548746	0.512827	0.908822	1.22382	-0.350313	-0.26692	0.0679599	-0.468362	-0.414585	-0.766696	-0.336032	-0.539742	-0.46881	-0.151498	-0.4662	-0.364348	-0.325188	-0.725255
Ssa#XM_014166237.1	Cell cytoskeleton	Twinfilin, actin-binding protein, homolog 2b	LOC106582800	1.22231	0.589968	1.19067	0.711356	1.40927	0.530643	-0.0210871	-0.149028	-0.511396	-0.486268	-0.179421	-0.68333	-0.579561	-0.573854	-0.270052	-0.427674	-0.254888	-0.44083	-0.401074	-0.675762
Ssa#XM_014143065.1	Cell cytoskeleton	Serine/threonine-protein kinase N3	pkn3	0.906786	0.927446	1.1207	0.853554	0.992066	0.898686	-0.136887	-0.352011	-0.142275	-1.00473	-0.656995	-0.301109	-0.533045	-0.338627	-0.285065	-0.395386	-0.143858	-0.414882	-0.505172	-0.489194
Ssa#XM_014143065.1	Cell cytoskeleton	Serine/threonine-protein kinase N3	pkn3	0.906786	0.927446	1.1207	0.853554	0.992066	0.898686	-0.136887	-0.352011	-0.142275	-1.00473	-0.656995	-0.301109	-0.533045	-0.338627	-0.285065	-0.395386	-0.143858	-0.414882	-0.505172	-0.489194
Ssa#XM_014191368.1	Cell cytoskeleton	basic salivary proline-rich protein 1-like	LOC106600036	0.837237	-0.549741	0.77694	1.25636	0.725422	2.86683	-0.301468	-0.449786	-0.508739	0.14181	-0.452601	-0.341289	-0.443461	-0.711274	-0.377868	-0.369652	-0.612635	-0.582342	-0.55445	-0.349285
Ssa#XM_014153897.1	Cell cytoskeleton	repetitive proline-rich cell wall protein 2-like	LOC106576652	0.962939	-0.28393	0.747618	0.708973	0.94147	2.8364	-0.272283	-0.610555	-0.412056	-0.258043	-0.348642	-0.629129	-0.582601	-0.738446	-0.279434	-0.198565	-0.715284	-0.524195	-0.0975268	-0.246699
Ssa#XM_014174941.1	Cell cytoskeleton	Cytoskeleton-associated protein 5	LOC106587056	0.648417	1.49299	1.71665	0.751388	0.935658	0.402258	-0.243356	-0.61019	0.954357	-1.35102	0.150178	0.168543	-0.585883	-0.835288	-0.882828	-0.753054	-0.459496	-0.277142	-0.542707	-0.679488
Ssa#XM_014138331.1	Cell cytoskeleton	Coronin, actin binding protein, 1B	LOC106568201	0.703898	1.62582	1.49883	0.811303	1.00284	0.385042	-0.223056	-0.320967	0.910769	-0.678389	-0.61471	-0.835879	-0.407847	-0.376403	-0.337347	-0.492403	-0.86277	-0.61195	-0.495883	-0.680897
Ssa#XM_014138331.1	Cell cytoskeleton	Coronin, actin binding protein, 1B	LOC106568201	0.703898	1.62582	1.49883	0.811303	1.00284	0.385042	-0.223056	-0.320967	0.910769	-0.678389	-0.61471	-0.835879	-0.407847	-0.376403	-0.337347	-0.492403	-0.86277	-0.61195	-0.495883	-0.680897
Ssa#XM_014143003.1	Cell cytoskeleton	Stathmin 1a	LOC106570558	1.20586	1.00073	0.874634	1.08799	0.569819	1.51666	-0.187236	-0.543651	-0.536286	-0.718176	0.0298096	-0.239294	-0.398658	-0.717526	-0.0867196	-0.175863	-0.754924	-0.89425	-0.69744	-0.335457
Ssa#XM_014143003.1	Cell cytoskeleton	Stathmin 1a	LOC106570558	1.20586	1.00073	0.874634	1.08799	0.569819	1.51666	-0.187236	-0.543651	-0.536286	-0.718176	0.0298096	-0.239294	-0.398658	-0.717526	-0.0867196	-0.175863	-0.754924	-0.89425	-0.69744	-0.335457
Ssa#XM_014143003.1	Cell cytoskeleton	Stathmin 1a	LOC106570558	1.20586	1.00073	0.874634	1.08799	0.569819	1.51666	-0.187236	-0.543651	-0.536286	-0.718176	0.0298096	-0.239294	-0.398658	-0.717526	-0.0867196	-0.175863	-0.754924	-0.89425	-0.69744	-0.335457
Ssa#XM_014182081.1	Cell cytoskeleton	Protein MEMO1	LOC106590904	0.543183	1.16008	0.593346	0.885088	1.52215	1.59883	-0.458125	-0.320923	-0.461977	-0.240379	-0.600389	-0.404171	-0.343264	-0.280839	-0.640719	-0.491637	-0.247419	-0.66775	-0.423047	-0.722041
Ssa#XM_014182081.1	Cell cytoskeleton	Protein MEMO1	LOC106590904	0.543183	1.16008	0.593346	0.885088	1.52215	1.59883	-0.458125	-0.320923	-0.461977	-0.240379	-0.600389	-0.404171	-0.343264	-0.280839	-0.640719	-0.491637	-0.247419	-0.66775	-0.423047	-0.722041
Ssa#KSS1236	Cell cytoskeleton	Espin-like protein	Ssa#KSS1236	1.7034	-0.208882	0.900452	0.806428	0.436436	2.68664	0.191087	-0.633442	-0.470361	-0.694484	-0.735107	-0.526299	-0.556187	-0.577974	-0.118651	-0.100623	-0.569047	-0.77649	-0.423623	-0.33327
Ssa#XM_014174844.1	Cell cytoskeleton	dematin actin binding protein	dmtn	0.527383	1.13353	0.777549	1.30765	1.35433	1.66431	-0.253394	-0.413675	-0.194121	-0.00985814	-0.692813	-0.715203	-0.697113	-0.756342	-0.207914	-0.415992	-0.311655	-0.602485	-0.59668	-0.897502
Ssa#XM_014129331.1	Cell cytoskeleton	Beta-1,4-galactosyltransferase 4	b4galt4	0.399496	0.487102	0.984287	1.82277	1.57374	1.52898	-0.662484	-0.500773	-0.394861	-0.473652	-0.515184	-0.293192	-0.409179	-0.543142	-0.392284	-0.645656	-0.403221	-0.562091	-0.604177	-0.396468
Ssa#NM_001146447.1	Cell cytoskeleton	Centrin-3	cetn3	-0.055841	0.842977	0.595358	1.98171	1.74625	1.73375	-0.472127	-0.528193	-0.22495	-0.493273	-0.462319	-0.429894	-1.12203	-0.00325	-0.412373	-0.656285	-0.806525	-0.475289	-0.348657	-0.409019
Ssa#XM_014203278.1	Cell cytoskeleton	LIM domain-containing protein 2	LOC106606870	-0.0505103	0.822228	1.50759	1.6682	1.92175	1.11197	-0.670719	-0.512633	-0.116812	-0.651258	-0.396826	-0.511205	-0.274224	-0.566939	-0.677464	-0.669044	-0.511512	-0.42726	-0.518269	-0.477082
Ssa#XM_014199841.1	Cell cytoskeleton	actin-3-like	LOC106604797	-1.0798	-0.981932	-0.987102	3.69939	2.56536	4.14681	-0.495102	-0.357522	-0.0481372	-0.709042	-0.657082	-0.375772	-0.509732	-0.355832	-0.701742	-0.908222	-0.557372	-0.603842	-0.579692	-0.503622
Ssa#XM_014165301.1	Cell cytoskeleton	Crystallin_ gamma M1	LOC106582319	1.27173	1.67028	0.916396	1.72595	0.968534	0.83882	-0.931651	-1.19442	1.69564	-1.28024	-0.357029	-0.0293884	-1.53165	-0.622978	-0.667849	-0.919211	-0.158052	-0.723705	-0.0389413	-0.632222
Ssa#XM_014173602.1	Cell cytoskeleton	Crystallin, gamma MX, like 1	LOC106586386	1.20183	2.52721	1.1884	1.40728	0.463157	0.730828	-0.780563	-0.818324	1.87709	-1.13082	-0.482884	-0.538552	-0.966043	-0.796599	-0.655096	-0.757141	-1.06355	-0.932014	0.12335	-0.597529
Ssa#XM_014149772.1	Cell cytoskeleton	Actin-like protein 6B	LOC106574142	1.04973	1.31583	1.57351	1.10484	1.17852	1.33353	-0.151082	-0.72894	0.490013	-0.737132	-0.602071	-0.848452	-0.761472	-0.666015	-0.239042	-0.351427	-0.71699	-0.756562	-0.505347	-0.981422
Ssa#XM_014193951.1	Cell cytoskeleton	LIM domain-containing protein 2	LOC106601611	-0.0927653	1.08102	1.9633	1.56779	1.41198	1.62965	-0.77886	-0.646014	0.0710529	-0.359441	-0.510197	-0.541277	-0.348555	-0.595321	-0.45068	-0.624782	-0.699148	-0.64682	-0.810497	-0.62044
Ssa#XM_014193951.1	Cell cytoskeleton	LIM domain-containing protein 2	LOC106601611	-0.0927653	1.08102	1.9633	1.56779	1.41198	1.62965	-0.77886	-0.646014	0.0710529	-0.359441	-0.510197	-0.541277	-0.348555	-0.595321	-0.45068	-0.624782	-0.699148	-0.64682	-0.810497	-0.62044
Ssa#XM_014130324.1	Cell cytoskeleton	Tektin-4	LOC106564280	-0.0183173	0.11673	0.354642	2.78333	1.69633	2.6538	-0.644966	-0.440089	-0.739944	-0.154115	-0.664728	-0.384347	-0.660756	-0.710045	-0.356615	-0.810659	-0.172307	-0.732321	-0.450315	-0.665308
Ssa#XM_014172442.1	Cell cytoskeleton	WD repeat-containing protein 54	wdr54	0.707531	0.803778	1.28125	1.54887	1.61499	1.81109	-0.252801	-0.722491	0.128209	-0.980443	-0.508507	-0.40862	-0.708167	-0.747819	-0.534306	-0.760627	-0.46192	-0.65572	-0.641418	-0.512861
Ssa#XM_014166923.1	Cell cytoskeleton	Rootletin	LOC106583103	0.52803	-0.106183	1.11077	1.38544	1.41375	3.43569	-0.515104	-0.396005	-0.0292394	-0.800694	-0.507503	-0.551597	-0.345483	-0.813358	-0.968205	-0.484978	-0.622089	-0.810452	-0.406355	-0.516445
Ssa#XM_014173601.1	Cell cytoskeleton	Crystallin, gamma MX, like 1	LOC106586385	1.02015	1.41581	0.680452	1.81458	1.02329	1.93703	-0.562103	-0.767004	1.15404	-1.03592	-0.549796	-0.498872	-1.08359	-0.715698	-0.63304	-0.86131	-0.649152	-0.800808	-0.296873	-0.591226
Ssa#XM_014193401.1	Cell cytoskeleton	Crystallin, gamma MX, like 1	LOC106601294	1.37313	1.66578	1.28846	1.68269	0.588287	1.36659	-0.73184	-0.767235	1.58518	-1.1608	-0.401888	-0.522484	-0.834104	-0.761554	-0.486523	-0.765232	-0.704279	-0.938372	-0.881514	-0.594277
Ssa#XM_014149743.1	Cell cytoskeleton	Profilin 2	pfn2	0.67448	1.72795	2.09156	1.06483	1.44974	1.16134	-0.531642	-0.899815	1.23701	-1.06463	-0.25592	-1.42854	-0.664384	-0.785035	-0.365466	-0.53273	-0.772145	-0.492699	-0.766205	-0.847685
Ssa#XM_014141756.1	Cell cytoskeleton	Kinesin-like protein KIFC1	LOC106569966	1.38989	0.440461	1.44857	1.80595	1.63133	1.7408	-0.575808	-1.17415	-0.103219	-0.780408	-0.0672854	-0.250514	-0.972178	-0.693648	-0.814348	-0.862968	-0.379018	-0.823218	-0.559378	-0.400867
Ssa#XM_014159177.1	Cell cytoskeleton	Formin-like protein 1	LOC106579340	0.531629	0.297571	0.0853788	2.43511	2.02622	3.16696	-0.503983	-0.874827	0.832025	-0.898547	-0.472807	-0.509775	-0.982457	-1.02754	0.0415878	-0.376798	-1.29581	-1.20862	-0.764247	-0.501085
Ssa#NM_001165303.1	Cell cytoskeleton	Gamma-tubulin complex component 2	gcp2	1.497	1.39016	1.50234	1.40228	1.64233	1.28601	-0.383265	-0.544063	0.0681716	-0.712346	-0.693065	-1.1062	-0.961675	-0.368506	-0.419702	-0.964575	-0.409991	-0.747672	-0.581671	-0.895595
Ssa#XM_014194550.1	Cell cytoskeleton	DEAD-box ATP-dependent RNA helicase 42-like	LOC106602088	0.206441	1.16613	0.44075	2.02555	2.49602	2.48216	-0.562237	-0.95607	-0.316625	-1.03635	-0.97257	-0.199843	-1.02652	-0.67898	-1.0226	-0.769698	0.152353	-0.579299	-0.149977	-0.698637
Ssa#XM_014196179.1	Cell cytoskeleton	Beta-1,4-galactosyltransferase 4	b4galt4	1.40319	0.928505	1.65013	1.56841	1.74754	1.58431	-0.520348	-0.73575	-0.35088	-1.2735	-0.555126	-0.57221	-0.157314	-0.656379	-0.420521	-0.845657	-0.489117	-0.729854	-0.835734	-0.739679
Ssa#XM_014209335.1	Cell cytoskeleton	Enah/Vasp-like b	LOC106610138	1.84972	2.36045	1.73968	1.16419	1.30763	0.682339	-0.780256	-0.314234	-1.13136	-1.01486	-0.277709	-0.516412	-0.754244	-0.477665	-0.978731	-1.03422	-0.0418332	-0.675265	-0.438837	-0.668372
Ssa#XM_014177719.1	Cell cytoskeleton	Septin 6	LOC106588576	1.38481	0.534675	0.650509	2.16788	1.83562	2.56158	-0.217994	-1.0253	-1.31562	-1.08823	-0.303538	-0.494698	-0.808738	-1.10039	-0.221871	-0.356235	-0.895038	-0.616488	-0.482638	-0.20831
Ssa#XM_014162097.1	Cell cytoskeleton	SERTA domain containing 2 - Ident 33	sertad3	0.331774	1.52649	1.99235	1.62325	2.12214	1.65296	-0.437155	-0.896472	1.03244	-1.49037	-0.437945	-0.679781	-0.551899	-0.765592	-0.914372	-0.788962	-0.438036	-0.853342	-1.02446	-1.003
Ssa#XM_014149971.1	Cell cytoskeleton	Desmin b	LOC106574241	-0.715321	2.30733	2.82364	1.77595	2.99876	0.865438	-1.59322	-1.14248	1.21704	-1.92238	-0.221021	0.208488	0.965999	-1.84234	-0.555861	-0.643251	-2.70089	0.182076	-1.25674	-0.751211
Ssa#XM_014165304.1	Cell cytoskeleton	Crystallin, gamma MX, like 1	LOC106582323	1.69259	2.78067	1.85824	1.64626	1.12725	1.09964	-1.21511	-0.973436	2.43246	-1.59294	-0.350775	-0.746782	-0.953146	-0.821286	-0.694993	-1.16163	-0.855236	-1.13527	-1.25113	-0.885416
Ssa#XM_014177349.1	Cell cytoskeleton	Kinesin-like protein KIFC1	LOC106588407	2.02913	1.78569	1.87598	2.05044	1.58988	1.49515	0.182706	-1.92986	0.774076	-1.44874	-0.299742	-0.461047	-0.632027	-0.911777	-1.09251	-0.467717	-0.398657	-1.54417	-1.22262	-1.37422
Ssa#XM_014165422.1	Cell cytoskeleton	TBCC domain containing 1	tbccd1	0.85128	1.12858	1.70696	2.26425	2.38234	2.58929	-0.619918	-0.809428	0.0828813	-1.02915	-0.767078	-0.686488	-1.00509	-0.888548	-0.694538	-1.1395	-0.569978	-1.05063	-0.848178	-0.897078
Ssa#XM_014170770.1	Cell cytoskeleton	Kinesin-like protein KIF2A	LOC106585030	1.80247	1.18181	1.62373	3.57058	3.46022	3.9475	-1.29681	-0.932778	-1.13948	-1.25987	-1.21537	-1.07496	-1.04801	-0.715058	-1.10964	-1.43289	-1.10885	-1.13163	-1.2166	-0.904388
Ssa#XM_014135681.1	Cell Cytoskeleton keratin	Keratin 18	LOC106566972	-1.30405	-2.45155	-1.67661	-1.80619	-3.07195	-2.05738	0.898935	0.557969	0.949408	0.898967	1.17918	0.819653	0.674098	0.5037	1.48427	1.06784	0.169679	0.966316	0.933009	1.26469
Ssa#XM_014176502.1	Cell Cytoskeleton keratin	keratin, type I cytoskeletal 13-like	LOC106587847	-1.38058	-2.13804	-2.20329	-1.97869	-1.92752	-2.49634	1.15539	1.06837	-0.713121	1.55517	0.923064	0.680854	0.219368	1.15751	0.974873	1.30191	1.13876	0.588717	1.29064	0.782952
Ssa#XM_014147218.1	Cell Cytoskeleton keratin	Keratin 18	LOC106572756	-1.58811	-1.63879	-1.76425	-1.64402	-2.56915	-1.9244	0.928332	0.743544	0.456575	0.380784	0.906165	0.798243	0.943735	0.967027	1.34125	1.05447	0.30677	0.785325	0.613728	0.902744
Ssa#XM_014131510.1	Cell Cytoskeleton keratin	Intermediate filament protein	LOC106564956	-0.945624	-2.16816	-1.65316	-1.99842	-1.48978	-2.67798	1.21813	0.650695	0.177905	0.14457	0.614257	0.768892	0.482562	1.39091	0.58206	0.951018	1.02945	1.05252	0.934358	0.935818
Ssa#XM_014147234.1	Cell Cytoskeleton keratin	Keratin, type II cytoskeletal 8	k2c8	-1.10095	-1.72551	-1.54153	-1.57494	-2.47696	-2.13433	0.709837	-0.3239	0.513019	0.37651	0.975964	0.73125	0.827997	0.896224	1.20955	1.24027	0.262855	1.01932	1.02261	1.09269
Ssa#XM_014132107.1	Cell Cytoskeleton keratin	Keratin 4	LOC106565228	-1.4359	-1.92696	-1.63515	-1.36107	-1.72719	-1.53153	-0.259717	0.240765	0.392469	0.365259	0.701377	1.01771	2.65158	0.959439	0.82724	1.17324	-0.221583	1.2319	-0.116774	0.654898
Ssa#XM_014132108.1	Cell Cytoskeleton keratin	Keratin 18	LOC106565229	-1.13839	-1.09307	-1.46642	-1.15621	-2.37555	-2.08402	0.272308	0.583594	0.634337	0.380085	1.1538	1.1771	0.955758	0.472308	0.773968	0.152775	0.42598	0.505712	0.719458	1.1065
Ssa#XM_014192512.1	Cell Cytoskeleton keratin	Keratin_ type I cytoskeletal 17	LOC106600816	0.7355	-0.0646562	-1.81948	-1.85501	-3.43582	-2.61691	0.175407	1.11981	1.05495	1.25146	0.259749	0.700798	0.697926	0.92194	0.207882	0.700531	0.171913	0.959718	0.886874	-0.0525642
Ssa#XM_014167975.1	Cell Cytoskeleton keratin	Keratin 18	LOC106583606	0.363858	-1.21887	-1.52145	-1.63812	-2.67956	-1.18064	1.42956	0.15511	-0.0527104	0.949137	0.684122	0.459389	0.641613	-0.0505694	1.68546	1.15708	-0.443618	0.0744456	0.440656	0.745123
Ssa#XP_014009349.1_64104	Cell Cytoskeleton keratin	uncharacterized threonine-rich GPI-anchored glycoprotein PJ4664.02-like	LOC106576630	-1.16632	-0.860322	-1.33404	-1.82553	-1.07158	-1.19353	0.268954	1.44955	-0.304134	1.26258	-0.501211	0.701794	0.769725	1.4628	-0.35637	-0.310173	0.331431	0.954599	1.14138	0.580419
Ssa#NM_001140215.1	Cell Cytoskeleton keratin	Keratin, type II cytoskeletal 8	k2c8	-0.286688	-0.9378	-0.636236	-1.23366	-1.5703	-1.60238	0.97539	0.309394	0.153161	0.377337	0.352111	0.107435	0.292675	0.364989	1.0501	0.965326	0.291143	0.296357	0.414009	0.317635
Ssa#XM_014131514.1	Cell Cytoskeleton keratin	Keratin, type 1, gene 19d	LOC106564958	-0.535749	-0.870011	-0.149642	-0.900091	-1.45472	-1.43578	0.363679	0.167604	0.84334	-0.018713	0.369083	0.636075	0.898344	0.356812	0.347333	0.448167	-0.464585	0.551172	0.227765	0.619919
Ssa#XM_014176460.1	Cell Cytoskeleton keratin	Keratin, type 1, gene 19d	LOC106587813	-0.343108	-0.963599	0.00754483	-0.951629	-1.4816	-1.42121	0.567107	0.0736417	1.18532	-0.0541382	0.421843	0.469046	0.671639	0.330616	0.471276	0.409887	-0.235952	0.306654	0.146097	0.390564
Ssa#NM_001140574.1	Cell Cytoskeleton keratin	Keratin, type I cytoskeletal 20	k1c20	-1.00685	0.309522	-0.911748	-0.89346	-0.253355	-1.56675	0.481549	0.00359532	0.0398309	-0.282827	0.790598	0.228348	0.504771	0.0738588	0.234407	0.52101	1.04606	-0.25017	0.911301	0.0203131
Ssa#XM_014163716.1	Cell Cytoskeleton keratin	keratin-associated protein 4-3-like	LOC106581591	-0.0694655	-0.411403	0.517088	1.38651	1.44661	2.42809	0.290799	-0.594556	-1.73288	-0.0458975	-0.378389	0.280046	-0.589078	0.222661	-1.2244	-0.337736	0.202247	-0.681142	-0.111259	-0.597843
Ssa#XM_014168238.1	Cell Cytoskeleton keratin	keratin-associated protein 5-5-like	LOC106583713	1.13304	-0.755266	2.96195	2.16362	2.80112	4.48119	-0.895276	-0.902036	-0.793396	-1.29236	-1.13532	-0.714396	-0.874646	-0.902786	-0.717426	-0.944556	-0.886496	-1.15235	-1.18583	-0.388806
Ssa#XM_014175699.1	Cell Cytoskeleton microtubule	Melanocortin 1 receptor	tbb3	-0.719108	-1.31431	-1.61857	-2.05668	-2.41651	-2.65627	0.824377	0.673511	-0.148837	0.913408	1.00956	0.82075	0.834183	0.410005	1.04257	0.91562	0.271343	0.832215	1.01735	1.36539
Ssa#NM_001146572.1	Cell Cytoskeleton microtubule	Microtubule-associated proteins 1A/1B light chain 3C	mlp3c	-0.327312	-0.950942	-1.52984	-2.32583	-2.25238	-2.52378	0.872462	0.480499	0.772907	0.439693	0.547804	0.563927	0.0963642	0.417214	1.055	2.6762	0.648579	0.636988	0.570786	0.131666
Ssa#NM_001139793.1	Cell Cytoskeleton microtubule	Tubulin, beta 4B class IVb	tbb5	-0.804141	-1.2866	-1.2531	-1.77301	-2.32486	-2.13695	0.770342	0.0344725	1.71232	0.739545	0.611642	0.57345	1.03213	0.564468	0.770483	0.805854	0.463625	0.639789	0.552538	0.308012
Ssa#XM_014149832.1	Cell Cytoskeleton microtubule	Calmodulin-regulated spectrin-associated protein 2	LOC106574165	-0.0552393	-1.46185	-1.77897	-1.56021	-1.80305	-2.23322	1.10318	0.989868	-0.595103	0.168927	0.703179	0.996832	0.465723	0.632031	1.04395	0.58742	1.05994	0.331837	0.764755	0.640018
Ssa#XM_014146696.1	Cell Cytoskeleton microtubule	TBB1_GADMO RecName: Full=Tubulin beta-1 chain; AltName: Full=Beta-1-tubulin	LOC106572477	-1.00122	-0.93119	-1.23572	-1.93153	-1.90566	-1.81065	0.730605	0.742285	1.34158	0.914969	0.68232	0.175968	0.622164	0.485415	0.598514	0.787046	0.513241	0.279282	0.574255	0.36832
Ssa#NM_001252356.1	Cell Cytoskeleton microtubule	Microtubule-associated protein 1 light chain 3 beta	map1lc3b	0.117234	-1.15975	-1.41751	-1.61667	-1.81112	-1.90034	0.727389	0.496499	-0.0506148	0.345482	0.706835	0.726863	0.512637	0.475617	0.746927	0.608293	0.67287	0.656995	0.491136	0.671208
Ssa#XM_014178648.1	Cell Cytoskeleton microtubule	MAP7 domain-containing protein 1	LOC106589016	-0.668341	-0.818888	-1.13288	-1.40318	-1.56291	-2.00841	0.515359	0.729205	0.64146	0.164975	0.349028	0.436844	0.752323	0.65799	0.491662	0.568029	0.48426	0.607759	0.656097	0.539623
Ssa#XM_014171634.1	Cell Cytoskeleton microtubule	Tubulin, beta 4B class IVb	LOC100136483	-0.251965	-0.247583	-0.840292	-1.76987	-1.61607	-2.5509	0.693884	0.15085	1.58385	-0.134068	0.752477	0.61854	0.379725	0.579611	0.445516	0.45464	0.495613	0.220693	0.551148	0.484215
Ssa#XM_014160532.1	Cell Cytoskeleton microtubule	Tubulin, beta 4B class IVb	LOC106580001	-0.234803	-0.169106	-0.721536	-1.72751	-1.64394	-2.61767	0.681006	0.178282	1.78066	-0.162601	0.807699	0.664457	0.302194	0.534402	0.251542	0.291395	0.570358	0.195918	0.486733	0.53251
Ssa#XM_014160532.1	Cell Cytoskeleton microtubule	Tubulin, beta 4B class IVb	LOC106580001	-0.234803	-0.169106	-0.721536	-1.72751	-1.64394	-2.61767	0.681006	0.178282	1.78066	-0.162601	0.807699	0.664457	0.302194	0.534402	0.251542	0.291395	0.570358	0.195918	0.486733	0.53251
Ssa#NM_001141467.2	Cell Cytoskeleton microtubule	Tubulin, alpha 1a	tba1a	-1.56428	-0.643306	-0.4503	-1.37059	-1.25672	-1.6119	0.590775	0.195232	2.65798	0.102802	0.805567	0.481469	0.695737	0.211615	0.198595	0.326385	-0.0554827	0.238814	0.0882194	0.359378
Ssa#XM_014142613.1	Cell Cytoskeleton microtubule	MAP7 domain-containing protein 1	map7d1	-0.898214	-0.566751	-1.13072	-1.06863	-1.19591	-2.03507	0.718599	0.676058	0.518069	0.808439	1.0053	0.754454	-0.201168	0.000154965	0.153904	0.282487	0.508933	0.621797	0.596264	0.452017
Ssa#XM_014141220.1	Cell Cytoskeleton microtubule	microtubule-associated protein 6 homolog	LOC106569659	-0.954834	-0.126773	-0.899352	-1.55894	-0.931493	-2.1337	0.597926	0.818908	0.591876	0.0827474	0.479759	0.563041	-0.171027	0.460453	1.13673	0.226843	0.672371	0.545419	0.295137	0.304915
Ssa#XM_014155618.1	Cell Cytoskeleton microtubule	Echinoderm microtubule associated protein like 2	LOC106577522	-0.905304	-0.602639	-0.491864	-1.54861	-1.20093	-1.79011	0.77849	0.437443	0.423112	0.28977	0.706604	0.527278	0.706595	0.342749	0.519274	0.41903	0.20418	0.388629	0.285725	0.510584
Ssa#XM_014126274.1	Cell Cytoskeleton microtubule	Kinesin family member C3	LOC106561914	0.121867	-0.822466	-1.20987	-1.25418	-1.52966	-1.79117	0.660466	0.516	0.507355	0.0334725	0.859634	0.692908	0.03913	0.370065	0.517824	0.360552	0.446323	0.432297	0.419076	0.630392
Ssa#XM_014209761.1	Cell Cytoskeleton microtubule	Microtubule-associated tumor suppressor 1 homolog A	mtus1	-0.570936	-0.58856	-0.633695	-1.702	-1.52369	-1.21819	0.680251	0.361866	0.341474	0.00725694	0.398053	0.357654	0.536442	0.629119	0.55631	0.570603	0.564184	0.49677	0.560609	0.176484
Ssa#XM_014149248.1	Cell Cytoskeleton microtubule	Tubulin, alpha 1a	LOC106573846	-0.676411	-0.211214	-0.418416	-1.23709	-1.55859	-1.91232	0.560148	0.0610277	1.67846	0.706493	0.804412	0.248307	0.333786	0.256399	0.353707	0.409491	-0.321809	0.376272	0.213447	0.333922
Ssa#XM_014132577.1	Cell Cytoskeleton microtubule	Tubulin, alpha 1a	LOC106565438	-0.900634	-0.964294	-1.05466	-0.954314	-0.870014	-1.04209	0.593307	0.19875	0.969883	-0.232412	0.356427	-0.0755443	0.743394	0.984625	0.648962	0.534889	0.454283	0.24231	0.405919	-0.0387731
Ssa#XM_014174669.1	Cell Cytoskeleton microtubule	Tubulin, alpha 1a	LOC106586921	-0.236768	0.184237	-0.239998	-1.44763	-1.74006	-1.99592	0.0851221	0.00332913	1.54932	-0.18481	0.384392	0.0798881	0.761022	0.732139	0.127727	0.668771	0.368542	0.00436213	0.622005	0.274328
Ssa#XM_014165674.1	Cell Cytoskeleton microtubule	Beta-3 tubulin	LOC106582505	-0.784982	0.181777	-0.323541	-0.956691	-1.36775	-2.18646	0.047454	0.173708	1.59063	0.528605	0.793313	0.71165	0.281716	0.0926665	0.209208	0.246699	0.0548798	0.0457794	0.0280356	0.63331
Ssa#XM_014136219.1	Cell Cytoskeleton microtubule	TBB1_GADMO RecName: Full=Tubulin beta-1 chain; AltName: Full=Beta-1-tubulin	LOC106567204	0.190676	-0.177838	-0.666795	-1.50906	-1.02535	-2.05779	0.570838	0.209375	0.415637	0.315526	0.56523	0.444979	0.273974	0.238657	0.157048	0.289639	0.492485	0.276857	0.623999	0.371927
Ssa#XM_014189195.1	Cell Cytoskeleton microtubule	Tubulin, alpha 1a	LOC106598125	-0.526544	-0.255514	-0.545849	-1.15394	-1.45815	-1.26418	0.49862	0.0635026	1.65232	0.587874	0.47241	0.246513	0.25317	0.193062	0.447959	0.429542	-0.224123	0.204866	0.13784	0.240606
Ssa#NM_001165349.1	Cell Cytoskeleton microtubule	Microtubule-associated protein tau	tau	0.348905	-0.937214	-1.03551	-1.05328	-0.814508	-1.62365	0.67715	0.54365	-0.554613	-0.442288	0.494289	0.819736	0.0775872	0.55854	0.311517	0.548689	1.01253	0.353828	0.447549	0.267106
Ssa#XM_014142538.1	Cell Cytoskeleton microtubule	Tubulin, beta 4B class IVb	tubb4b	-1.23447	-0.385796	-0.296078	-0.54172	-1.12738	-1.50886	-0.394341	0.17231	1.63876	0.435644	0.485397	0.701078	0.456013	0.587212	-0.0408279	0.0433705	0.329615	0.174235	-0.0280289	0.533882
Ssa#NM_001173873.1	Cell Cytoskeleton microtubule	Tubulin, beta 4B class IVb	tbb2a	-0.374346	0.145371	-0.360923	-1.22739	-1.17633	-2.04193	0.590764	0.560185	1.0129	-0.288139	0.113124	0.315223	0.248787	0.73645	0.457374	0.390508	0.598037	0.102851	0.273454	-0.075979
Ssa#XM_014165676.1	Cell Cytoskeleton microtubule	Tubulin, alpha 1a	LOC106582507	0.048191	0.235367	-0.368572	-1.35524	-1.23063	-2.08413	0.378023	-0.046529	1.75618	-0.17926	0.571289	0.264404	0.257331	0.266849	0.333397	0.302826	0.080218	0.18319	0.31236	0.274732
Ssa#XM_014128198.1	Cell Cytoskeleton microtubule	Microtubule associated serine/threonine kinase 2	LOC106563017	-0.753481	-0.744779	-1.31307	-0.670615	-0.263999	-0.948284	0.232827	1.51768	0.712339	0.627024	-0.923464	-0.396707	0.646948	0.314152	-0.29408	0.109782	0.546004	1.36228	0.367549	-0.128101
Ssa#XM_014151974.1	Cell Cytoskeleton microtubule	Gamma-tubulin complex component 3	LOC106575467	-0.678341	-0.442117	-0.947253	-0.883518	-0.394545	-1.31195	0.417377	1.58395	0.837617	0.681649	-1.04792	-0.390372	0.773696	-0.0749532	-0.338108	0.159598	0.736557	1.47227	0.225595	-0.379217
Ssa#XM_014167249.1	Cell Cytoskeleton microtubule	Tubulin, alpha 1a	LOC100380681	-0.893604	-0.504819	-0.674389	-0.537058	-1.2212	-0.751262	-0.0265991	0.0122069	1.92956	0.266855	0.633548	0.00556688	0.50573	0.293749	0.311952	0.654597	-0.690866	0.0490162	0.116427	0.520599
Ssa#XM_014146934.1	Cell Cytoskeleton microtubule	Tubulin, alpha 1a	LOC106572602	-0.433296	-0.339129	-0.520005	-0.796303	-1.16481	-1.31239	0.168612	-0.188956	1.26631	0.115077	0.352959	0.493582	0.0930679	0.411647	0.356056	0.559499	0.0799016	0.168819	0.258445	0.430906
Ssa#XM_014177495.1	Cell Cytoskeleton microtubule	Microtubule-actin cross-linking factor 1, isoforms 1/2/3/5	LOC106588461	-0.209879	-1.03779	-0.852593	-0.91873	-0.907385	-0.563673	0.757424	-0.0282431	0.404671	0.34667	0.536019	-0.078956	0.519277	-0.350581	0.464491	0.985367	-0.0123099	0.467361	0.337289	0.141572
Ssa#XM_014135975.1	Cell Cytoskeleton microtubule	Tubulin, alpha 1a	LOC106567091	-0.693392	-0.316189	-0.563366	-0.813444	-1.02849	-0.965893	0.0977534	-0.0206296	1.29232	0.042309	0.379259	0.502507	0.120691	0.420159	0.292649	0.507843	-0.0599158	0.115406	0.30763	0.382781
Ssa#XM_014161571.1	Cell Cytoskeleton microtubule	Microprocessor complex subunit DGCR8	LOC106580468	0.0682927	0.69855	0.927617	0.769436	0.759029	1.25886	-0.395563	-0.313955	-0.0909921	0.226022	-0.265175	-0.395276	-0.410401	-0.854167	-0.0178183	-0.171278	-0.369166	-0.58306	-0.648623	-0.192326
Ssa#NM_001140492.1	Cell Cytoskeleton microtubule	tubulin folding cofactor B	tbcb	0.330735	0.890658	0.64973	1.07413	0.883431	0.688204	-0.643205	-0.0680263	0.588206	-0.490083	-0.30106	-0.399611	-0.21997	-0.225154	-0.339234	-0.497297	-0.459363	-0.44284	-0.497223	-0.522017
Ssa#NM_001173868.1	Cell Cytoskeleton microtubule	Gamma-tubulin complex component 4	tubgcp4	0.113312	0.862726	0.924884	0.941825	0.948094	0.809103	-0.303766	-0.199101	-0.0876946	-0.834563	-0.400323	-0.156306	-0.684929	0.00125838	-0.395109	-0.584921	-0.142735	-0.123405	-0.412582	-0.275774
Ssa#XM_014200198.1	Cell Cytoskeleton microtubule	Stathmin 1a	LOC106605008	0.579385	0.074159	0.775187	1.13236	1.01099	1.09595	-0.189348	-0.621101	-0.22506	-0.638777	-0.295006	-0.222831	-0.567172	-0.195355	-0.235047	-0.514743	-0.2758	-0.374763	-0.0213747	-0.291645
Ssa#XM_014152092.1	Cell Cytoskeleton microtubule	Tubulin, alpha 1a	LOC106575535	1.84481	0.128564	0.215526	0.410463	0.274788	1.8516	0.17717	-0.762155	0.236766	0.200452	-0.3716	-0.462065	-0.888185	-0.954115	0.566207	0.172422	-1.30039	-0.778935	-0.455933	-0.105376
Ssa#XM_014172876.1	Cell Cytoskeleton microtubule	microtubule-associated tumor suppressor 1 homolog A-like	LOC106586055	0.548709	-0.0394226	0.758958	0.714525	0.525785	2.32831	-0.335137	-0.422844	-0.447106	-0.514748	-0.112164	-0.427174	-0.435086	-0.42313	-0.258386	-0.200608	-0.267087	-0.524005	-0.270573	-0.198811
Ssa#XM_014214075.1	Cell Cytoskeleton microtubule	Tubulin-specific chaperone cofactor E-like protein	LOC106612673	0.401101	1.68691	0.214063	0.590412	0.452093	1.557	-0.0567436	-0.468728	-0.686228	-0.107244	-0.405815	-0.0636963	-0.128742	-0.255406	-0.613156	-0.390189	-0.591375	-0.407767	-0.720985	-0.00549824
Ssa#XM_014152056.1	Cell Cytoskeleton microtubule	Gamma-tubulin complex component 3	LOC106575517	0.666891	0.642405	0.844391	0.746614	0.903891	1.23166	-0.296766	-0.404251	-0.17251	-0.308046	-0.17995	-0.823839	-0.524636	-0.208379	-0.317458	-0.338548	-0.401757	-0.336068	-0.292459	-0.43119
Ssa#XM_014152056.1	Cell Cytoskeleton microtubule	Gamma-tubulin complex component 3	LOC106575517	0.666891	0.642405	0.844391	0.746614	0.903891	1.23166	-0.296766	-0.404251	-0.17251	-0.308046	-0.17995	-0.823839	-0.524636	-0.208379	-0.317458	-0.338548	-0.401757	-0.336068	-0.292459	-0.43119
Ssa#XM_014212152.1	Cell Cytoskeleton microtubule	Tubulin, beta 4B class IVb	tbb2c	0.797574	0.615544	0.879513	0.904378	0.532868	1.45808	-0.340576	-0.771874	0.248066	-0.189904	-0.24055	-0.20057	-0.615269	-0.57036	-0.22462	-0.151563	-1.0189	-0.584013	-0.2799	-0.247934
Ssa#XM_014160178.1	Cell Cytoskeleton microtubule	Beta-centractin	LOC106579867	0.918134	0.763045	0.77176	0.891613	0.833167	1.07253	-0.253743	-0.0913697	-0.103623	-0.374842	-0.549252	-0.64764	-0.454074	-0.237901	-0.0964007	-0.354299	-0.327512	-0.419332	-0.504576	-0.835694
Ssa#XM_014169486.1	Cell Cytoskeleton microtubule	Stathmin 1a	LOC106584327	1.07445	0.279396	0.528625	1.13244	1.062	1.20208	-0.104252	-0.396448	-0.740291	-0.201703	-0.783785	-0.085004	-0.666221	-0.357301	-0.089111	-0.528721	-0.091244	-0.457748	-0.291531	-0.485637
Ssa#XM_014201557.1	Cell Cytoskeleton microtubule	Tripartite motif containing 46b	LOC106605671	0.593769	-0.605556	1.28583	0.73323	0.389796	3.02864	-0.459111	-0.435855	-0.506018	-0.445045	-0.283383	-0.379326	-0.444322	-0.293877	-0.46804	-0.474945	-0.281725	-0.385753	-0.429136	-0.139177
Ssa#XM_014201012.1	Cell Cytoskeleton microtubule	Tubulin, beta 4B class IVb	LOC106605407	0.176978	0.529294	1.31225	1.49727	1.31843	0.810485	-0.96674	-0.685862	0.470639	-0.438631	-0.0582336	-0.00822161	-0.611872	-0.273438	-0.82152	-0.708761	-0.601616	-0.47787	-0.340548	-0.122039
Ssa#XM_014202712.1	Cell Cytoskeleton microtubule	HEAT repeat-containing protein 2	LOC106606483	0.329988	0.327276	0.795874	1.52608	1.43415	1.45535	-0.103232	-0.537487	-0.955753	-0.643864	-0.401164	-0.0739533	-1.12662	-0.0834043	-0.355287	-0.431651	-0.367101	-0.399698	-0.1753	-0.214187
Ssa#XM_014192609.1	Cell Cytoskeleton microtubule	microtubule-associated protein tau-like	LOC106600872	1.23181	0.727389	0.631907	1.09561	1.144	1.06124	-0.0470831	-0.266432	-0.743044	-0.57813	-0.412253	-0.0715831	-0.229853	-0.729038	-0.478429	-0.431068	-0.175362	-0.709026	-0.477615	-0.543036
Ssa#XM_014204159.1	Cell Cytoskeleton microtubule	Tubulin gamma-2 chain	LOC106607316	0.589692	0.0441171	1.46384	1.71139	1.12466	1.15347	-0.544791	-0.935914	0.0960742	0.0699532	-0.532308	-0.32938	-0.721468	-0.485473	-0.170171	-0.35042	-0.917756	-0.60225	-0.469879	-0.193393
Ssa#NM_001173927.1	Cell Cytoskeleton microtubule	MAP6 domain-containing protein 1	ma6d1	2.16375	1.87682	1.01676	0.801657	0.119384	0.561442	-0.368534	0.1416	0.956421	-1.45298	0.180078	-0.423051	-1.07307	-0.531789	-0.0666314	-0.867722	0.0539176	-1.00279	-1.39104	-0.694202
Ssa#XM_014197179.1	Cell Cytoskeleton microtubule	growth arrest-specific 2 like 2	gas2l2	0.575116	0.622965	0.1172	1.67144	1.59944	2.03556	-0.63374	-0.412152	-0.71846	0.0352729	-0.0928739	-0.284867	-0.903155	-0.438945	-0.381207	-0.50754	-1.08341	-0.553577	-0.291641	-0.355436
Ssa#XM_014137858.1	Cell Cytoskeleton microtubule	Cytoskeleton-associated protein 2	LOC106567942	0.846345	0.978532	0.81907	1.228	1.22687	1.63084	-0.206581	-1.04608	0.877412	-1.33777	0.132979	-0.334414	-0.330333	-0.259367	-0.780774	-0.535248	-0.872644	-0.466004	-0.783954	-0.786864
Ssa#XM_014189756.1	Cell Cytoskeleton microtubule	coiled-coil domain-containing protein 146-like	LOC106598741	-0.420374	0.734943	0.426729	2.05935	2.29445	1.95551	-1.48101	-0.267491	-0.669196	-0.627164	0.164007	-0.519419	-0.0742757	-0.385868	-1.2066	-1.60111	-0.314289	0.206038	-0.13928	-0.134932
Ssa#XM_014153124.1	Cell Cytoskeleton microtubule	Tubulin--tyrosine ligase-like protein 12	ttll12	0.646666	0.986164	1.61729	1.24537	1.6957	0.90131	-0.829558	-0.468446	0.0902074	-1.27965	-0.313648	-0.464053	-0.489429	-0.267417	-0.764058	-0.698534	-0.611927	-0.113104	-0.42702	-0.45588
Ssa#XM_014192538.1	Cell Cytoskeleton microtubule	tubulin polyglutamylase ttll6-like	LOC106600831	-0.458536	1.24477	1.41477	1.64435	2.08292	1.80744	-0.224913	-0.300413	-0.627431	-0.899447	-0.522211	-0.64624	-1.06185	-0.381332	-0.524139	-0.708184	-0.11654	-0.339153	-0.691601	-0.692281
Ssa#XM_014197377.1	Cell Cytoskeleton microtubule	Cytoskeleton-associated protein 2	LOC106603543	1.47255	1.09506	1.28201	1.45389	0.861724	1.57326	-0.091923	-1.55961	-0.388708	-1.38177	-0.961288	-0.711284	-1.13219	-0.720208	-0.188509	0.732707	-1.75357	0.482749	-0.741203	0.676295
Ssa#NM_001165405.1	Cell Cytoskeleton microtubule	Beta-centractin	acty	1.06674	1.12711	1.1985	1.39324	1.25562	1.80382	-0.240216	-0.766814	-0.0908942	-0.377182	-0.715386	-0.691971	-0.736104	-0.771034	-0.146493	-0.291207	-0.786064	-0.70072	-0.71504	-0.815894
Ssa#NM_001139850.1	Cell Cytoskeleton microtubule	Microtubule-associated protein, RP/EB family, member 1b	mare3	0.356425	1.30847	1.64356	1.55252	1.54682	1.53393	-0.666242	-0.657412	0.956637	-0.787312	-0.520179	-0.846512	-0.528067	-0.503969	-0.809432	-0.983472	-0.518114	-0.690512	-0.608332	-0.778792
Ssa#XM_014128166.1	Cell Cytoskeleton microtubule	Tubulin, alpha 1a	LOC106562989	1.3973	0.982494	1.63916	1.21828	1.4323	1.42077	-0.273105	-0.932791	-0.200986	-0.585512	-0.585109	-0.43079	-0.930171	-0.588508	-0.213773	-0.472894	-0.628367	-0.908461	-0.578828	-0.761011
Ssa#XM_014197771.1	Cell Cytoskeleton microtubule	Tubulin folding cofactor E-like a	LOC106603729	0.717073	-0.288544	0.00198345	2.57238	1.56479	3.73572	-0.259055	-0.821809	-0.536248	-0.531878	-0.626036	-0.657834	-0.803159	-0.817649	-0.274291	-0.517447	-0.819699	-0.796509	-0.35844	-0.48336
Ssa#XM_014171943.1	Cell Cytoskeleton microtubule	Beta-centractin	LOC106585571	1.41384	0.758851	1.51516	1.57284	1.50044	1.68749	-0.178178	-0.811122	-0.289997	-0.970242	-0.465406	-0.605172	-0.709232	-1.09992	-0.320915	-0.503409	-0.592329	-0.591519	-0.5865	-0.724662
Ssa#XM_014132580.1	Cell Cytoskeleton microtubule	Tubulin, alpha 1a	LOC106565439	1.45973	0.821911	1.48059	1.79099	1.16411	2.4078	-0.555847	-1.36032	-0.217977	-0.102217	-0.718497	-0.522577	-0.906747	-0.859917	-0.0685756	-0.165263	-1.79472	-1.05495	-0.487637	-0.309906
Ssa#XM_014151285.1	Cell Cytoskeleton microtubule	Tubulin, beta 4B class IVb	LOC106575097	0.490146	1.02597	2.05886	2.76151	2.10396	2.08951	-1.36202	-0.636351	-0.688661	-0.0217666	-0.761321	0.0731664	-0.898141	-0.682551	-0.874231	-1.03874	-0.527621	-1.01218	-1.33777	-0.761771
Ssa#XM_014150158.1	Cell Cytoskeleton microtubule	Tubulin, beta 4B class IVb	LOC106574319	0.519226	1.16642	2.27647	2.77133	2.4286	2.04284	-1.57105	-0.99115	-0.44351	-0.43571	-0.60936	0.140319	-0.99379	-0.82425	-1.17432	-1.19038	-0.39657	-1.05813	-1.0361	-0.62088
Ssa#XM_014174686.1	Cell Cytoskeleton microtubule	Tubulin, beta 4B class IVb	LOC106586934	1.07985	1.39458	1.97151	2.39165	2.43129	2.30711	-0.570532	-1.30393	0.181409	-0.626312	-0.644962	-0.438563	-0.956752	-1.23288	-0.533302	-0.560952	-1.60634	-1.66834	-0.986362	-0.628142
Ssa#XM_014127501.1	Cell Cytoskeleton microtubule	Protein FAM154A	LOC106562561	0.942196	0.911974	0.994848	3.60856	2.94027	4.60043	-0.75928	-0.92652	-0.9785	-1.39408	-1.50617	-0.81604	-1.05854	-0.99754	-0.7566	-1.40391	-0.45271	-1.16707	-1.26827	-0.51305
Ssa#XM_014183737.1	Cell DNA repair	mutS protein homolog 5-like	LOC106592399	-1.42239	-1.23564	-3.04034	-1.7586	-0.884014	-2.91831	1.00952	1.41953	1.03359	1.39571	-0.947714	0.330826	1.08802	1.00081	0.342935	0.916606	0.850408	1.3668	0.905358	0.546921
Ssa#XM_014170437.1	Cell DNA repair	nei-like DNA glycosylase 1	neil1	0.690221	-0.737046	-1.37515	-1.96904	-1.51444	-1.46443	0.987237	1.03936	-1.47391	0.860605	0.591582	0.0096498	0.738358	0.249805	0.437653	0.359955	0.529884	0.742917	0.516941	0.779857
Ssa#XM_014177614.1	Cell DNA repair	RAD21 homolog	LOC106588509	-0.192868	-0.812519	-1.15067	-1.04164	-0.988549	-1.15979	0.618317	0.266303	-0.0497964	0.288971	0.533004	0.407859	0.495806	0.523134	0.629574	0.578067	0.391487	0.247509	0.211811	0.203995
Ssa#XM_014143430.1	Cell DNA repair	DNA-binding protein HU 2-like	LOC106570863	0.740811	0.385286	-0.311566	-2.775	-1.02292	-2.33314	0.604023	0.269553	1.69421	0.13875	0.56167	0.58322	0.287378	-0.0203442	0.102243	0.257699	-0.0644412	0.0383338	0.541235	0.322998
Ssa#XM_014143430.1	Cell DNA repair	DNA-binding protein HU 2-like	LOC106570863	0.740811	0.385286	-0.311566	-2.775	-1.02292	-2.33314	0.604023	0.269553	1.69421	0.13875	0.56167	0.58322	0.287378	-0.0203442	0.102243	0.257699	-0.0644412	0.0383338	0.541235	0.322998
Ssa#XM_014200540.1	Cell DNA repair	DNA repair protein XRCC1	LOC106605164	0.351006	0.728415	0.92727	0.839573	0.93947	0.477822	-0.390418	-0.32066	0.166921	-0.35738	-0.0783865	-0.267424	-0.26227	-0.366775	-0.475346	-0.547936	-0.308015	-0.421848	-0.242112	-0.391915
Ssa#NM_001140555.1	Cell DNA repair	DNA repair protein RAD51 homolog 1	ra51a	0.824477	0.742878	0.876881	0.514013	0.863645	0.602691	-0.171157	-0.621786	0.181541	-0.845244	-0.2199	-0.364787	-0.586424	0.02266	-0.218235	-0.241034	-0.107505	-0.340297	-0.334601	-0.577814
Ssa#XM_014137568.1	Cell DNA repair	Transcriptional regulator ATRX	LOC106567810	0.491175	0.388509	0.781495	0.795215	0.715202	1.36223	0.030203	-0.57716	-0.724028	0.0229817	-0.205283	-0.463539	-0.549187	-0.414683	0.0812472	0.198877	-1.15739	-0.468551	-0.127962	-0.17935
Ssa#XM_014132383.1	Cell DNA repair	coiled-coil domain containing 36	ccdc36	0.700683	0.507551	0.34227	1.04048	1.11279	0.931012	-0.36722	-0.192608	-1.62058	0.0737641	-0.376261	0.0634049	-0.688546	-0.268499	-0.290747	-0.530468	0.0847097	-0.274603	-0.109252	-0.137876
Ssa#XM_014202111.1	Cell DNA repair	MutS protein homolog 5;	LOC106606036	-0.248555	-0.887926	-0.862139	2.10622	2.11809	2.45182	0.0357284	-0.376913	-0.725073	-0.452732	-0.645012	-0.163714	-0.820036	-0.280407	-0.0489145	-0.110205	-0.192792	-0.275765	-0.460725	-0.160964
Ssa#XM_014198491.1	Cell DNA repair	Transcriptional regulator ATRX	LOC106604099	-0.229657	1.40885	0.834746	1.09808	1.11182	0.522209	-0.92438	-0.164008	-0.00751884	-0.0961678	-0.306436	-0.129069	-0.190728	-0.0929715	-0.924563	-0.9431	-0.42721	-0.154547	-0.238126	-0.147233
Ssa#XM_014180016.1	Cell DNA repair	DNA mismatch repair protein Msh6	msh6	1.15395	0.819556	1.0477	0.949305	0.954055	0.209694	-0.124626	-0.596093	0.463713	-1.28067	-0.36385	0.139676	-0.697908	-0.164504	-0.365012	-0.516536	-0.140241	-0.425852	-0.555984	-0.506377
Ssa#XM_014184383.1	Cell DNA repair	BRCA1-associated ATM activator 1-like	LOC106593039	0.802149	0.416937	1.21443	0.773153	0.60049	1.40399	-0.365984	-0.429143	-0.190568	-0.0202171	-0.285595	-0.0537697	-0.585068	-0.676375	-0.260903	-0.403335	-0.64117	-0.750767	-0.364159	-0.184091
Ssa#XM_014126329.1	Cell DNA repair	DNA damage-binding protein 1	LOC106561926	1.05933	0.804314	1.13665	0.81671	0.942244	0.472871	-0.224491	-0.42256	0.0997456	-0.527514	-0.46379	-0.0143556	-0.580595	-0.356164	-0.5061	-0.881433	-0.243278	-0.520455	-0.459327	-0.131806
Ssa#XM_014198485.1	Cell DNA repair	Transcriptional regulator ATRX	LOC106604094	-0.394597	1.34436	0.905608	1.1527	1.46883	0.86722	-1.04923	-0.331849	0.130376	-0.298969	0.055204	-0.116953	-0.356818	-0.153697	-1.0697	-1.00936	-0.334506	-0.310307	-0.266262	-0.232044
Ssa#XM_014213195.1	Cell DNA repair	Crossover junction endonuclease EME1	eme1	0.682764	0.921223	1.05668	1.02693	1.08437	0.581938	-0.240349	-0.491008	-0.0291078	-0.785919	-0.172108	-0.0609959	-0.364623	-0.324333	-0.540923	-0.691537	-0.199185	-0.590465	-0.471888	-0.391465
Ssa#XM_014137021.1	Cell DNA repair	uncharacterized LOC106567560	LOC106567560	0.524823	1.00627	1.07486	1.03832	1.19471	0.84586	-0.662733	0.166386	-0.330366	-0.57138	-0.446909	-0.282217	-0.351034	-0.0173824	-0.685579	-0.788299	-0.464426	-0.412742	-0.236369	-0.601806
Ssa#XM_014137021.1	Cell DNA repair	uncharacterized LOC106567560	LOC106567560	0.524823	1.00627	1.07486	1.03832	1.19471	0.84586	-0.662733	0.166386	-0.330366	-0.57138	-0.446909	-0.282217	-0.351034	-0.0173824	-0.685579	-0.788299	-0.464426	-0.412742	-0.236369	-0.601806
Ssa#XM_014165884.1	Cell DNA repair	DNA repair protein XRCC1	LOC106582635	0.271969	-0.127242	1.89354	1.40431	1.33154	1.18114	-0.525997	-0.757243	0.355576	-0.340163	-0.124667	-0.509534	-0.582211	-0.653309	-0.335507	-0.48693	-1.02462	-0.574547	-0.244528	-0.151571
Ssa#XM_014143985.1	Cell DNA repair	Denticleless protein homolog	LOC106571202	1.1777	1.50994	1.51579	0.195329	1.21376	0.459659	-0.339563	-0.548698	0.111074	-0.152516	-0.746355	-0.470113	-0.854299	-0.555758	-0.430718	-0.445468	-0.263333	-0.668146	-0.0700478	-0.638246
Ssa#XM_014159612.1	Cell DNA repair	DNA repair protein XRCC2	LOC106579578	0.492831	1.40115	1.46525	0.881525	1.32551	0.572594	-0.55867	-0.604356	0.0667456	-0.741854	-0.553812	-0.390584	-0.508477	-0.130465	-0.437605	-0.661374	-0.0488517	-0.49735	-0.517653	-0.554561
Ssa#XM_014137860.1	Cell DNA repair	UV radiation resistance-associated gene protein	LOC106567946	0.792897	0.983193	1.05209	1.13351	1.38752	1.01294	0.0315193	-0.523299	-0.366032	-0.680657	-0.487768	-0.295148	-0.84678	-0.625617	-0.338247	-0.423337	0.0913292	-0.51459	-0.714369	-0.669157
Ssa#XM_014195822.1	Cell DNA repair	RuvB-like 2	ruvbl2	1.29432	1.27941	1.08884	0.999424	1.04571	0.941073	-0.210745	-0.725994	-0.159243	-0.633128	-0.408417	-0.352955	-0.842101	-0.346716	-0.395073	-0.522266	-0.354291	-0.700885	-0.340423	-0.656537
Ssa#XM_014124068.1	Cell DNA repair	DNA repair and recombination protein RAD54B	Ssa#XM_014124068.1	0.798053	1.27953	1.07756	1.55305	1.65004	1.73808	-0.565775	-0.737138	-0.0587537	-0.6913	-0.326517	-0.524006	-1.10983	-0.207135	-0.570394	-0.547141	-0.761998	-0.804188	-0.377804	-0.814348
Ssa#XM_014138827.1	Cell DNA repair	RAD23 homolog Aa	LOC106568459	1.35421	0.973818	1.45014	1.59765	1.47064	1.33275	-0.329563	-0.720191	-0.315917	-0.719021	-0.614617	-0.601486	-0.553433	-0.867681	-0.308886	-0.531418	-0.759721	-0.706061	-0.665371	-0.485843
Ssa#XM_014204661.1	Cell DNA repair	Denticleless protein homolog	LOC106571202	0.743648	2.7587	1.30981	1.11831	2.27297	0.752003	-0.677743	-0.793383	-0.153571	-0.933678	-0.516259	-0.503664	-0.676127	-0.603097	-0.835844	-0.616763	-0.624018	-0.666794	-0.657788	-0.696733
Ssa#XM_014196961.1	Cell DNA repair	DNA excision repair protein ERCC-6-like	ercc6l	0.957266	1.34871	2.19686	1.327	1.8565	1.50856	-0.451252	-1.00784	1.48269	-1.17464	-0.599961	-0.673971	-0.997321	-0.561631	-0.942691	-0.970821	-0.533735	-0.750501	-0.903551	-1.10966
Ssa#XM_014187279.1	Cell DNA repair	RAD23 homolog Aa	LOC106595935	1.07468	1.56468	1.50704	2.33238	2.09566	1.79231	-1.27278	-0.319424	-0.707294	-0.220767	-1.00307	-0.448343	-1.16394	-0.340228	-0.842754	-1.21806	-0.199456	-1.08732	-0.851954	-0.691313
Ssa#XM_014187279.1	Cell DNA repair	RAD23 homolog Aa	LOC106595935	1.07468	1.56468	1.50704	2.33238	2.09566	1.79231	-1.27278	-0.319424	-0.707294	-0.220767	-1.00307	-0.448343	-1.16394	-0.340228	-0.842754	-1.21806	-0.199456	-1.08732	-0.851954	-0.691313
Ssa#XM_014193200.1	Cell DNA repair	RAD23 homolog Aa	LOC106601196	1.10788	1.48094	1.67706	2.2981	2.2742	1.73603	-1.12433	-0.595966	-0.89273	-0.410543	-1.02925	-0.22454	-0.92357	-0.668244	-0.89506	-1.2569	-0.177253	-1.06155	-0.82876	-0.485506
Ssa#XM_014193200.1	Cell DNA repair	RAD23 homolog Aa	LOC106601196	1.10788	1.48094	1.67706	2.2981	2.2742	1.73603	-1.12433	-0.595966	-0.89273	-0.410543	-1.02925	-0.22454	-0.92357	-0.668244	-0.89506	-1.2569	-0.177253	-1.06155	-0.82876	-0.485506
Ssa#XM_014130835.1	Cell DNA repair	ATPase family, AAA domain containing 5b	LOC106564654	1.4555	0.824347	2.45927	1.58674	2.33373	1.99465	-0.662932	-0.903924	0.092461	-1.09552	-0.478125	-0.839651	-0.972554	-0.811603	-0.752528	-0.619954	-1.10089	-0.811245	-0.863438	-0.834298
Ssa#XM_014146644.1	Cell DNA repair	RAD21 homolog - Ident 34	LOC106572450	0.382935	0.897117	1.91794	2.95699	2.87475	2.92763	-1.08938	-1.06906	-0.391388	-0.75142	-1.44747	-0.71786	-0.83413	-0.57236	-0.88571	-1.08304	-0.96209	-0.84901	-0.7193	-0.58514
Ssa#XM_014146644.1	Cell DNA repair	RAD21 homolog - Ident 34	LOC106572450	0.382935	0.897117	1.91794	2.95699	2.87475	2.92763	-1.08938	-1.06906	-0.391388	-0.75142	-1.44747	-0.71786	-0.83413	-0.57236	-0.88571	-1.08304	-0.96209	-0.84901	-0.7193	-0.58514
Ssa#XM_014136265.1	Cell DNA repair	RAD21 homolog - Ident 34	LOC106567227	1.15852	1.79292	2.97741	3.2596	3.02779	3.30286	-1.03978	-1.31924	-0.843777	-0.777317	-0.954707	-1.35348	-1.27748	-1.08612	-0.924187	-1.23125	-1.63175	-1.17361	-0.984457	-0.921987
Ssa#XM_014136265.1	Cell DNA repair	RAD21 homolog - Ident 34	LOC106567227	1.15852	1.79292	2.97741	3.2596	3.02779	3.30286	-1.03978	-1.31924	-0.843777	-0.777317	-0.954707	-1.35348	-1.27748	-1.08612	-0.924187	-1.23125	-1.63175	-1.17361	-0.984457	-0.921987
Ssa#XM_014206932.1	Cell DNA replication	Multiple PDZ domain protein	LOC106608788	-0.904947	-1.78282	-2.02246	-2.29043	-2.93758	-2.45231	1.16624	0.969457	-0.101415	0.706076	0.982547	0.952317	0.87145	0.741199	1.10038	1.04927	0.748245	0.994493	1.01143	1.19885
Ssa#NM_001146625.1	Cell DNA replication	DNA polymerase subunit delta-4 (dpod4)	pold4	0.249369	-1.09788	-1.74113	-2.03916	-2.16964	-2.29157	0.727798	0.653167	0.124314	0.305438	0.80397	0.659585	0.53922	0.537088	0.93968	0.790635	0.754081	0.749621	0.774187	0.731221
Ssa#XM_014173149.1	Cell DNA replication	RNA-binding motif, single-stranded-interacting pro	LOC106586183	-0.427689	-1.37854	-1.3665	-1.73008	-1.42747	-2.30973	0.981835	0.507462	0.210163	0.202339	0.685095	0.292888	0.7191	0.743739	0.666422	0.874396	0.896624	0.418328	1.02138	0.420214
Ssa#XM_014173149.1	Cell DNA replication	RNA-binding motif, single-stranded-interacting pro	LOC106586183	-0.427689	-1.37854	-1.3665	-1.73008	-1.42747	-2.30973	0.981835	0.507462	0.210163	0.202339	0.685095	0.292888	0.7191	0.743739	0.666422	0.874396	0.896624	0.418328	1.02138	0.420214
Ssa#XM_014176978.1	Cell DNA replication	nurim-like	LOC106570148	-0.510024	-0.536964	-0.768343	-1.78819	-1.52236	-2.2985	0.254279	0.64197	0.496605	0.628686	0.518285	0.219544	0.714308	0.570093	0.471952	0.699533	0.619941	0.549821	0.638337	0.401026
Ssa#XM_014148273.1	Cell DNA replication	DNA polymerase subunit gamma-1	Ssa#XM_014148273.1	-0.721806	-0.665735	-0.92455	-1.36533	-1.23031	-2.1492	0.352775	0.764091	0.00126172	0.776796	0.587324	0.568925	0.338404	0.613514	0.135845	0.298921	0.805716	0.425019	0.760375	0.627969
Ssa#XM_014205013.1	Cell DNA replication	DNA polymerase zeta catalytic subunit	LOC106607739	-0.272938	-1.05162	-0.839631	-1.30521	-1.3613	-2.03932	0.561079	0.699014	0.307711	0.799584	0.340915	0.449162	0.478378	0.418351	0.379331	0.335563	0.585998	0.215615	0.7187	0.580605
Ssa#XM_014159756.1	Cell DNA replication	Topoisomerase	LOC106579647	0.599583	-0.562077	-0.866881	-1.9366	-1.60556	-1.91437	0.957773	0.543229	-1.25824	0.56596	0.47986	0.390432	0.251134	0.61102	0.797624	0.734257	0.232261	0.624325	0.754983	0.601293
Ssa#XM_014123255.1	Cell DNA replication	MCM3 minichromosome maintenance deficient 3	LOC106560381	-0.880351	0.0243547	-1.05854	-1.3045	-0.977499	-1.47709	-0.060951	1.11525	0.31533	0.9088	0.0446727	0.774778	0.145687	0.886474	0.11333	0.272639	0.0771221	0.351331	0.434426	0.294737
Ssa#XM_014151425.1	Cell DNA replication	RNA-binding motif, single-stranded-interacting pro	LOC106575166	-0.736443	-0.1588	-1.18293	-1.00439	-1.07203	-1.31953	0.192189	0.615458	-0.308067	0.319995	0.474622	0.25659	0.580977	0.579094	0.351073	0.561316	0.683913	0.56658	0.310985	0.289397
Ssa#XM_014151425.1	Cell DNA replication	RNA-binding motif, single-stranded-interacting pro	LOC106575166	-0.736443	-0.1588	-1.18293	-1.00439	-1.07203	-1.31953	0.192189	0.615458	-0.308067	0.319995	0.474622	0.25659	0.580977	0.579094	0.351073	0.561316	0.683913	0.56658	0.310985	0.289397
Ssa#XM_014142038.1	Cell DNA replication	RNA binding motif, single stranded interacting protein	LOC106570076	-0.999647	-0.85124	-0.947575			-1.19106	0.161185	1.14776	-0.134475	0.903629	0.0657424	-0.00379131	0.250715	0.479547	-0.17985	0.504951	0.291112	0.484596	0.244422	-0.226033
Ssa#XM_014142038.1	Cell DNA replication	RNA binding motif, single stranded interacting protein	LOC106570076	-0.999647	-0.85124	-0.947575			-1.19106	0.161185	1.14776	-0.134475	0.903629	0.0657424	-0.00379131	0.250715	0.479547	-0.17985	0.504951	0.291112	0.484596	0.244422	-0.226033
Ssa#XM_014142180.1	Cell DNA replication	nurim-like	LOC106570148	-0.584282	-0.429608	-0.951252	-1.01847	-1.01095	-1.28673	0.828187	0.439293	-0.062507	-0.00255001	0.172154	0.185787	0.480415	0.651299	-0.155005	0.586023	0.665275	0.504753	0.628353	0.359835
Ssa#XM_014149960.1	Cell DNA replication	RNA-binding motif, single-stranded-interacting pro	LOC106574238	-0.507873	-0.252934	-0.890456	-0.978768	-0.871978	-1.30785	0.391498	0.313467	-0.253852	-8.1475e-05	0.484206	0.6346	0.370682	0.275843	0.137191	0.465755	0.674594	0.558354	0.258386	0.499214
Ssa#XM_014149960.1	Cell DNA replication	RNA-binding motif, single-stranded-interacting pro	LOC106574238	-0.507873	-0.252934	-0.890456	-0.978768	-0.871978	-1.30785	0.391498	0.313467	-0.253852	-8.1475e-05	0.484206	0.6346	0.370682	0.275843	0.137191	0.465755	0.674594	0.558354	0.258386	0.499214
Ssa#NM_001173752.1	Cell DNA replication	DNA replication licensing factor MCM6	mc6zb	-0.650912	-1.17063	-0.297242	-0.994233	0.0426692	-1.3857	0.201232	0.787042	-0.751616	-0.123391	0.245734	0.110251	-0.24402	0.506901	0.952068	0.30345	0.686729	0.416919	1.11605	0.248705
Ssa#NM_001141314.1	Cell DNA replication	Replication factor C subunit 2	Ssa#NM_001141314.1	0.610972	0.711962	1.13068	0.857913	0.524095	0.435445	-0.546959	-0.326076	0.343311	-0.279699	-0.246208	-0.180685	-0.698594	-0.260366	-0.365125	-0.37587	-0.296477	-0.405942	-0.173486	-0.458888
Ssa#XM_014213502.1	Cell DNA replication	DNA replication ATP-dependent helicase/nuclease DNA2	LOC106612403	0.373886	-0.373964	-0.606154	1.37585	1.22556	2.27857	0.0675078	-0.231744	-0.407845	-0.697702	-0.624308	-0.570025	-0.651124	0.280792	-0.273563	-0.453774	0.332854	-0.24996	-0.381139	-0.413727
Ssa#XM_014177892.1	Cell DNA replication	Topoisomerase	LOC106588671	-0.0871985	0.581277	0.756248	1.06986	1.18033	0.854759	-0.211396	-0.34453	0.103777	-0.0778196	-0.512458	-0.508936	-0.29887	-0.736089	-0.0421815	-0.00953895	-0.781514	-0.382165	-0.331562	-0.221999
Ssa#XM_014214598.1	Cell DNA replication	Replication protein A 70 kDa DNA-binding subunit	LOC106612933	-0.473257	1.19369	0.98018	1.44137	0.879882	0.376236	-0.807288	0.111062	-0.721885	0.453922	-0.567027	0.281613	-0.388562	0.0524631	-0.450166	-0.116984	-0.63427	-0.657788	-0.816662	-0.136531
Ssa#XM_014154528.1	Cell DNA replication	Nuclear valosin-containing protein-like	LOC106576956	-0.104216	1.05852	1.53147	0.487764	1.07669	0.272634	-0.226382	-0.440785	0.202574	-0.875108	-0.010956	-0.35352	-0.373499	-0.0220871	-0.390493	-0.391784	-0.272403	-0.646809	-0.521613
Ssa#NM_001142711.1	Cell DNA replication	DNA polymerase delta subunit 2	pold2	0.0724719	0.592515	1.47047	0.854069	0.961893	0.48281	-0.187061	-0.344171	0.449858	-0.543061	-0.259356	-0.233716	-1.15102	0.0941702	-0.434105	-0.784518	0.140686	-0.667028	-0.252507	-0.262393
Ssa#XM_014193251.1	Cell DNA replication	DNA-directed RNA polymerases I, II, and III subunit RPABC2	LOC106601222	0.117239	0.126865	1.81294	0.651968	0.607217	1.13625	-0.434343	-0.848368	1.0141	-0.27354	-0.379068	-0.990728	-0.0831048	-0.518452	0.115932	-0.0491628	-1.18767	-0.336932	-0.153699	-0.327454
Ssa#XM_014178282.1	Cell DNA replication	Geminin_ DNA replication inhibitor	gmnn	0.333078	0.817432	1.01958	0.69848	0.866731	0.799199	0.0465672	-0.721918	0.985336	-0.945263	-0.273762	-0.433565	-0.60219	-0.322826	-0.424524	-0.0929519	-0.0419288	-0.705155	-0.339784	-0.662536
Ssa#DY739986	Cell DNA replication	Origin recognition complex subunit 3	orc3	0.724222	0.796321	1.18614	0.924987	0.800882	0.145185	-0.312235	-0.544117	-0.407821	-0.282203	-0.286296	0.110536	-0.488234	-0.429313	-0.247299	-0.386703	-1.12275	-0.529752	0.215732	0.132707
Ssa#XM_014140126.1	Cell DNA replication	DNA replication licensing factor MCM4	LOC106569128	0.227145	0.543766	1.33921	0.926463	1.15311	0.436359	-0.170171	-0.532519	0.636186	-0.667285	-0.26223	-0.0968308	-0.61002	-0.218128	-0.429884	-0.590854	-0.149117	-0.650796	-0.333465	-0.550947
Ssa#NM_001141032.1	Cell DNA replication	Homologous-pairing protein 2 homolog	hop2	0.866748	0.474139	0.863433	0.697094	0.835682	0.920219	0.0834043	-0.649902	-0.212289	-0.551422	0.0536768	-0.222484	-0.778343	-0.746515	-0.288411	-0.260541	-0.2311	-0.362815	-0.115502	-0.375071
Ssa#XM_014168187.1	Cell DNA replication	ankyrin repeat domain 60	ankrd60	1.3912	1.01331	1.00918	0.359731	0.367595	0.62672	0.00055638	-0.257002	0.191368	0.189437	-0.325251	-0.606557	-0.182245	-0.661873	-0.171989	-0.37809	-1.01077	-0.733855	-0.332867	-0.488591
Ssa#S31979196	Cell DNA replication	DNA gyrase B-, and HSP90-like domain containing protein	Ssa#S31979196	-0.614559	-0.675162	0.675031	1.9032	1.58247	1.91994	-0.555197	-0.532924	-0.624134	-0.580146	-0.356536	-0.18224	-0.523082	-0.202968	-0.281119	-0.283474	-0.471438	-0.160183	-0.101209	0.063738
Ssa#XM_014157708.1	Cell DNA replication	DNA topoisomerase 2-binding protein 1	LOC106578660	0.825823	0.338974	0.265517	0.814085	1.27377	1.30989	0.028524	-0.60245	-1.48377	-0.545718	-0.602352	-0.754843	-0.563747	0.372142	0.0918781	0.363637	-1.23991	0.28418	0.53855	-0.714179
Ssa#XM_014151344.1	Cell DNA replication	DNA ligase	lig4	0.918817	0.567639	0.895807	0.683935	1.01037	0.914077	0.1912	-0.641498	-0.157742	-0.343539	-0.649363	-0.315659	-0.538012	-0.364469	-0.197618	-0.381181	-0.189219	-0.451721	-0.326921	-0.624894
Ssa#XM_014199150.1	Cell DNA replication	DNA replication licensing factor MCM7	mcm7	0.449137	0.796312	1.31627	1.03825	1.18429	0.481757	-0.437494	-0.3474	0.578188	-0.606321	-0.590244	0.0539867	-0.791076	-0.0847973	-0.774037	-0.878866	-0.208124	-0.573866	-0.605513	-0.0004543
Ssa#NM_001140769.1	Cell DNA replication	Replication factor C subunit 4	rfc4	0.872813	0.989111	0.963094	0.842211	0.888656	0.785086	-0.40271	-0.325252	0.063232	-0.495153	-0.233045	-0.404145	-0.740846	-0.218317	-0.341984	-0.539404	-0.222282	-0.532403	-0.449088	-0.499575
Ssa#XM_014202537.1	Cell DNA replication	DNA polymerase	LOC106606382	0.666919	-0.0701517	1.45157	1.32552	1.10656	0.980618	-0.420453	-1.23106	0.213872	-0.172732	-0.00399133	-0.445285	-1.07666	-0.484598	-0.401539	-0.259816	-0.857105	-0.293933	-0.0931487	0.0654244
Ssa#NM_001140166.1	Cell DNA replication	DNA primase large subunit-like	LOC106589790	0.831292	1.29377	0.938247	0.824561	0.882948	0.82479	-0.238935	-0.453511	0.0920319	-0.630902	-0.286746	-0.204047	-0.810868	-0.200081	-0.391688	-0.280431	-0.0374282	-0.730981	-0.734798	-0.687223
Ssa#XM_014160794.1	Cell DNA replication	DNA polymerase	Ssa#XM_014160794.1	0.650688	0.778706	1.57855	0.951614	1.16831	0.471862	-0.235023	-0.913806	0.930589	-1.02631	-0.148188	-0.453487	-0.778726	-0.0476787	-0.634391	-0.771636	-0.32016	-0.353279	-0.377957	-0.469693
Ssa#XM_014203533.1	Cell DNA replication	DNA replication licensing factor MCM5	LOC106607002	0.127489	1.20709	1.5429	1.30424	1.07954	0.412315	-0.749958	-0.36215	0.668137	-0.599484	-0.0629868	-0.101427	-0.572522	-0.181775	-0.764438	-0.956858	-0.632377	-0.449328	-0.37691	-0.531508
Ssa#NM_001146579.1	Cell DNA replication	DNA polymerase epsilon subunit 3	pole3	1.28938	0.853056	1.45671	0.771868	0.747845	0.689973	-0.38291	-0.847214	0.610634	-0.265479	-0.501813	-0.608107	-0.827267	-0.685657	-0.142959	-0.34867	-0.526467	-0.494721	-0.244497	-0.543688
Ssa#XM_014198349.1	Cell DNA replication	Replication factor C subunit 3	Ssa#XM_014198349.1	1.03566	1.35194	1.19574	1.40864	0.85383	-0.0323553	-0.677261	-0.33502	0.592787	-0.292296	-0.494272	-0.415156	-0.602481	-0.421549	-0.365044	-1.07542	-0.482966	-0.577805	-0.303538	-0.363431
Ssa#XM_014142992.1	Cell DNA replication	geminin-like	LOC106570548	0.662008	1.55674	1.78716	0.479553	0.923664	0.51184	-0.388376	-0.409159	-0.0136351	-0.722627	-0.443886	-0.421451	-0.546906	-0.322982	-0.200556	0.0283662	-0.681223	-0.427689	-0.735447	-0.635406
Ssa#XM_014168247.1	Cell DNA replication	DNA replication licensing factor MCM2	LOC106583719	0.471976	0.930375	1.3669	1.18871	1.15106	0.868118	-0.415102	-0.301335	0.408962	-0.429438	-0.489945	-0.620444	-0.354836	-0.374432	-0.440404	-0.576443	-0.640804	-0.57164	-0.519891	-0.65139
Ssa#NM_001140217.1	Cell DNA replication	DNA replication complex GINS protein PSF2	psf2	1.05711	1.15119	1.56939	0.603187	1.33052	0.65729	-0.333797	-0.637146	0.603106	-0.784601	-0.482227	-0.634321	-0.35389	-0.638054	-0.473273	-0.700143	-0.547904	-0.520819	-0.292806	-0.572811
Ssa#XM_014180131.1	Cell DNA replication	DNA primase large subunit-like	LOC106589790	0.0327139	1.37653	1.84093	1.4841	1.35255	0.875274	-0.759141	-0.313675	0.302839	-0.571709	-0.284064	-0.351143	-0.66047	-0.293589	-0.628316	-0.791886	-0.686468	-0.629656	-0.933307	-0.361497
Ssa#NM_001139886.1	Cell DNA replication	DNA polymerase delta subunit 3	pold3	0.935986	1.03923	1.29608	1.07751	1.38356	1.26443	-0.740671	-0.649612	0.463068	-0.439175	-0.38299	-0.80761	-0.547607	-0.463946	-0.469295	-0.485611	-0.723415	-0.573572	-0.447163	-0.729185
Ssa#NM_001141876.1	Cell DNA replication	DNA primase small subunit	Ssa#NM_001141876.1	0.581696	1.24156	1.58997	1.18659	1.31713	1.18535	-0.819639	-0.601914	0.61611	-0.507072	-0.371727	-0.777649	-0.787559	-0.41193	-0.680629	-0.880569	-0.663081	-0.510703	-0.185827	-0.520119
Ssa#NM_001141574.1	Cell DNA replication	Replication factor C subunit 5	Ssa#NM_001141574.1	0.901768	1.11537	1.67516	1.27939	1.46655	0.721872	-0.54992	-0.576141	0.229834	-0.727203	-0.138939	-0.311827	-0.740453	-0.453045	-0.896253	-1.05003	-0.177335	-0.630813	-0.618802	-0.51917
Ssa#XM_014125011.1	Cell DNA replication	Probable ATP-dependent RNA helicase DDX11	Ssa#XM_014125011.1	0.75142	0.712716	1.32745	1.7422	1.56422	1.16542	-0.207137	-0.81689	-0.797849	-0.420122	-0.338833	-0.223467	-1.33423	-0.524669	-0.527359	-0.187836	-0.306184	-0.615627	-0.507556	-0.455689
Ssa#XM_014203616.1	Cell DNA replication	DNA replication licensing factor MCM5	LOC106607055	-0.30838	1.16546	2.32565	1.87919	1.55496	0.685523	-1.00703	-0.654026	0.641073	-0.141889	-0.0466355	0.124546	-0.824653	-0.722251	-0.821853	-0.656214	-0.930093	-0.955023	-1.01891	-0.289434
Ssa#XM_014206966.1	Cell DNA replication	DNA polymerase nu	Ssa#XM_014206966.1	0.784181	0.224402	0.805848	1.87139	1.46205	1.81803	-0.644666	-0.684244	-0.0794766	-0.565789	-0.706178		-0.676472	-0.536373	-0.585843	-0.64715		-0.612947	-0.659118	-0.56765
Ssa#XM_014206966.1	Cell DNA replication	DNA polymerase nu	Ssa#XM_014206966.1	0.784181	0.224402	0.805848	1.87139	1.46205	1.81803	-0.644666	-0.684244	-0.0794766	-0.565789	-0.706178		-0.676472	-0.536373	-0.585843	-0.64715		-0.612947	-0.659118	-0.56765
Ssa#XM_014194923.1	Cell DNA replication	SWI/SNF related, matrix associated, actin dependent regulator of chromatin, subfamily a, member 5	LOC106602346	0.0204444	2.04748	1.35834	1.54874	1.67541	0.761845	-0.74229	-0.435645	0.130402	-0.540701	-0.616458	-0.467066	-0.595458	-0.319165	-0.770929	-0.773343	-0.41555	-0.690887	-0.735669	-0.43949
Ssa#XM_014124257.1	Cell DNA replication	DNA topoisomerase I, mitochondrial	LOC106560872	1.2514	1.12884	1.60678	1.014	1.30318	1.29807	-0.617107	-0.798363	-0.169478	-0.430307	-0.480154	-0.339884	-0.980773	-0.724623	-0.663347	-0.343763	-0.740003	-0.427247	-0.3348	-0.552417
Ssa#NM_001141540.1	Cell DNA replication	DNA replication complex GINS protein SLD5	sld5	0.891927	1.3932	1.77991	1.47964	1.50084	1.19252	-0.631987	-0.774617	0.605237	-0.704687	-0.338704	-0.443631	-0.887237	-0.665697	-0.790887	-1.0463	-0.36121	-0.782627	-0.602597	-0.813107
Ssa#XM_014194697.1	Cell DNA replication	ubiquitin carboxyl-terminal hydrolase 37-like	LOC106602203	0.034069	0.148655	1.47989	2.58883	1.95676	2.29772	-0.633356	-0.293559	-1.57789	-0.458617	-0.644826	-0.611166	-1.30066	-0.310961	-0.875306	-0.765716	-0.181741	-0.280042	-0.630926	0.058818
Ssa#NM_001141179.1	Cell DNA replication	DNA replication complex GINS protein PSF3	gins3	0.95419	1.18797	1.14255	1.81099	1.6215	1.82083	-0.727218	-0.600672	-0.501647	-0.411372	-0.462642	-0.326581	-1.33405	-0.626145	-0.766968	-0.766008	-0.163034	-0.591756	-0.965088	-0.294847
Ssa#XM_014158993.1	Cell DNA replication	Topoisomerase	LOC106570304	1.13249	0.840708	1.63137	1.74032	1.69147	1.64578	-0.147892	-1.50732	-0.143028	-1.36301	-0.0937874	-0.334393	-0.691344	-0.731274	-0.652534	-0.422501	-0.930924	-0.640474	-0.664694	-0.35893
Ssa#XM_014157251.1	Cell DNA replication	DNA polymerase	LOC106600132	0.856292	1.05145	1.53302	1.59447	1.83094	1.9482	-0.332997	-1.05865	0.184744	-0.917516	-0.424621	-0.652566	-1.06241	-0.759526	-0.583786	-0.635126	-0.713966	-0.744736	-0.448457	-0.664786
Ssa#NM_001140838.1	Cell DNA replication	Zinc finger SWIM domain-containing protein 7	zswim7	1.4787	1.05402	2.08566	1.64	1.81483	1.09608	-0.405312	-0.67777	-0.140992	-0.948135	-1.08135	-0.592864	-0.742414	-0.641886	-0.401545	-0.794239	-0.825376	-0.790335	-0.548951	-0.578115
Ssa#XM_014141073.1	Cell DNA replication	DNA ligase	lig1	1.24203	1.46126	1.68229	1.6322	1.72742	1.49955	-0.638536	-0.875416	-0.134955	-0.656756	-0.44084	-0.213197	-1.03218	-0.752406	-0.989916	-1.20935	-0.729926	-0.622066	-0.507801	-0.441432
Ssa#XM_014139915.1	Cell DNA replication	Probable ATP-dependent DNA helicase HFM1	LOC106568985	0.510718	0.258449	0.537906	2.41359	2.62264	2.97412	-0.510516	-0.766086	-1.17711	-0.946846	-0.473906	-0.760606	-1.15214	-0.579936	-0.550746	-0.659786	-0.260256	-0.553436	-0.450596	-0.475476
Ssa#EG784496	Cell DNA replication	DNA topoisomerase 2	Ssa#EG784496	0.909206	1.57027	2.3998	1.7739	2.32825	1.77512	-0.580072	-1.04018	0.863868	-1.39998	-0.500204	-0.48185	-0.882208	-0.543405	-1.2371	-1.21791	-0.616823	-1.05363	-1.08302	-0.984048
Ssa#XM_014127072.1	Cell DNA replication	DNA replication complex GINS protein PSF2	psf2	1.32019	1.6873	2.23444	1.95691	2.39319	1.90864	-0.976835	-0.926325	0.406753	-1.27895	-1.05571	-0.733346	-0.875085	-0.85104	-0.668266	-1.01081	-0.945785	-0.891705	-0.780997	-0.912605
Ssa#XM_014201208.1	Cell endocytosis	Trafficking kinesin-binding protein 1	LOC106605488	-0.940896	-1.47917	-1.53293	-1.53195	-1.76768	-2.07802	0.851569	0.640059	0.805725	0.616024	0.680833	0.536547	0.593	0.531016	0.624368	0.731145	0.857525	0.609816	0.7502	0.502799
Ssa#XM_014194110.1	Cell endocytosis	sterile alpha motif domain-containing protein 9-like	LOC106601757	-1.05266	-0.752185	-1.76355	-1.75237	-2.16406	-1.82491	1.15724	0.810923	0.521043	0.734431	0.474008	0.82258	0.464631	-0.00910675	0.845805	0.655633	0.793154	0.359074	0.901498	0.778813
Ssa#XM_014194110.1	Cell endocytosis	sterile alpha motif domain-containing protein 9-like	LOC106601757	-1.05266	-0.752185	-1.76355	-1.75237	-2.16406	-1.82491	1.15724	0.810923	0.521043	0.734431	0.474008	0.82258	0.464631	-0.00910675	0.845805	0.655633	0.793154	0.359074	0.901498	0.778813
Ssa#XM_014123618.1	Cell endocytosis	fetuin-B-like	LOC106560587	-0.979339	-1.32349	-1.57403	-1.66828	-1.4036	-2.19382	0.238368	0.923978	-0.00965269	0.87062	0.675318	0.327402	0.513938	1.24271	0.356096	0.61223	1.22885	0.662858	0.878957	0.620874
Ssa#XM_014207544.1	Cell endocytosis	Leukocyte cell-derived chemotaxin 2 precursor	LOC106609114	-0.772292	-1.0286	-1.26082	-1.66165	-1.92869	-1.79452	0.664647	0.760944	0.531526	0.442326	0.453669	0.468352	0.932042	0.556005	0.697307	0.657907	0.501999	0.625688	0.604912	0.549222
Ssa#XM_014216495.1	Cell endocytosis	FCH domain only 1	LOC106613838	-0.400435	-1.24032	-1.487	-1.80255	-1.54324	-1.94245	0.647042	0.900328	-0.373529	0.672289	0.330277	0.299933	0.487247	0.909074	0.677735	0.815768	0.923043	0.713898	0.765593	0.647274
Ssa#XM_014213860.1	Cell endocytosis	Huntingtin-interacting protein 1	LOC106612577	-0.305832	-0.975122	-1.06325	-1.68733	-1.99301	-2.1157	0.771682	0.610109	0.604179	0.466478	0.601962	0.613903	0.715031	0.390665	0.52758	0.482268	0.428237	0.546467	0.704273	0.677419
Ssa#XM_014152449.1	Cell endocytosis	Serine/threonine-protein kinase WNK2	LOC106575771	-0.954527	-0.375733	-2.08409	-1.01752	-1.49489	-1.00112	1.0545	0.476245	-2.97856	0.684551	0.514616	1.12008	0.00576743	0.459199	1.38672	1.2265	-0.175608	0.304529	1.35927	1.49004
Ssa#XM_014162390.1	Cell endocytosis	Huntingtin-interacting protein 1	LOC106580873	0.407002	-0.539814	-0.862402	-1.54134	-1.5832	-2.35782	0.609298	0.687127	0.458954	0.000986755	0.272122	0.363999	0.374597	0.607154	0.734503	0.491656	0.615742	0.438705	0.590541	0.23218
Ssa#XM_014157552.1	Cell endocytosis	Syntaxin 12	LOC106578562	-0.89384	-1.30507	-1.12836	-0.784426	-1.21169	-0.859626	0.575583	0.462458	-0.416083	0.824183	0.648545	0.303754	0.557184	0.139646	0.262296	0.368844	0.71653	0.652115	0.631981	0.455972
Ssa#XM_014193882.1	Cell endocytosis	Protein kinase C and casein kinase substrate in neurons 1 - Ident 42	LOC106601573	-1.16133	-0.690472	-0.699374	-1.03011	-1.03473	-1.31643	0.109169	0.0291267	0.377479	0.764128	0.666176	0.813646	1.17637	-0.0121472	-0.0831774	-0.0238343	0.174779	0.785623	0.484145	0.670969
Ssa#XM_014135690.1	Cell endocytosis	Copine V	LOC106566979	-1.23233	-0.866098	-0.270256	-0.597875	-0.438781	-1.22395	-0.539517	0.606252	1.47943	0.569505	0.661094	0.377836	0.0676596	0.223537	0.568621	0.531635	-0.368671	-0.130289	0.0440098	0.538178
Ssa#XM_014147204.1	Cell endocytosis	Copine V	LOC106572752	-0.964508	-0.720037	-0.0284297	-0.528836	-0.991932	-1.30054	-0.340048	0.197782	1.24747	0.367074	0.793206	0.530733	0.0279409	0.0317644	0.633235	0.418622	-0.251861	0.202483	-0.0281209	0.704016
Ssa#XM_014148723.1	Cell endocytosis	RAB11a, member RAS oncogene family, like	LOC106573573	0.30697	-0.196825	-0.935985	-1.04336	-1.19173	-1.29372	0.379569	0.33269	0.336521	0.342447	0.121121	0.511212	0.255566	0.313118	0.365822	0.270235	0.263411	0.192037	0.257384	0.413512
Ssa#NM_001140143.1	Cell endocytosis	Syntaxin 6	stx10	0.34744	0.306283	0.594638	1.20922	0.848088	0.917744	-0.494215	-0.244412	-0.897161	-0.00398906	0.0599782	-0.124392	-0.280943	-0.524507	-0.474093	-0.445412	-0.231168	-0.240991	-0.173343	-0.148761
Ssa#XM_014193918.1	Cell endocytosis	Dynamin 1b	LOC106601595	1.63489	-0.0972607	-0.538169	0.994078	0.272932	2.10115	0.567914	-0.530857	-1.58865	-0.389912	-0.630341	-0.18165	-0.729644	-0.324028	0.220542	0.366983	-0.130461	-0.587877	-0.357296	-0.0723367
Ssa#XM_014141137.1	Cell endocytosis	Epidermal growth factor receptor pathway substrate 15-like 1a	LOC106569607	0.268687	0.469268	0.648444	0.931621	1.30169	1.0847	-0.478379	-0.0903298	-1.03088	-0.228149	-0.0323083	-0.265599	-0.459608	-0.0975605	-0.678684	-0.713965	0.114526	-0.0336362	-0.402641	-0.307201
Ssa#XM_014212334.1	Cell endocytosis	Short coiled-coil protein	LOC106611775	-0.0236599	0.212957	1.22377	1.613	1.15887	0.814687	-0.433159	-0.546276	0.194636	-0.301979	-0.227744	-0.184028	-0.485955	-0.531283	-0.521853	-0.529054	-0.364077	-0.553321	-0.272503	-0.243028
Ssa#XM_014173625.1	Cell endocytosis	vesicle-trafficking protein SEC22a-like	LOC106586397	0.869429	1.14692	1.14144	0.849147	0.79641	0.510923	-0.761736	0.089599	-0.294335	-0.0133548	-0.454406	-0.358388	-0.686566	-0.367834	-0.750533	-0.349882	0.00608654	-0.41446	-0.285599	-0.672863
Ssa#XM_014199616.1	Cell endocytosis	Short coiled-coil protein	LOC106604695	0.321029	0.131061	1.04856	1.65834	1.21417	1.05734	-0.439102	-0.739417	0.224918	-0.207385	-0.337469	-0.492702	-0.508415	-0.516305	-0.393644	-0.496789	-0.758454	-0.545175	-0.0886973	-0.131876
Ssa#XM_014132473.1	Cell endocytosis	ADP-ribosylation factor GTPase-activating protein 1	LOC106565400	0.400635	1.67099	1.05814	0.61036	1.20317	0.570863	-0.52073	-0.550554	0.35998	-0.650246	-0.529454	-0.383041	-0.365571	-0.240166	-0.454653	-0.439609	-0.522799	-0.41804	-0.398087	-0.401197
Ssa#XM_014198955.1	Cell endocytosis	EH-domain containing 1a	LOC106604384	0.37389	0.840106	0.534535	1.64646	1.0696	1.70356	-0.559248	-0.450955	1.36041	-0.136877	-0.869532	-0.250338	-0.448471	-0.120583	-0.508887	-0.963466	-1.01001	0.119792	-1.94183	-0.388161
Ssa#XM_014211225.1	Cell endocytosis	Sec23 homolog A	LOC106611231	0.837081	0.672427	1.22842	1.19223	1.27884	1.50388	-0.105204	-0.509119	0.213266	-0.589066	-0.691903	-0.730246	-0.58248	-0.609203	-0.379575	-0.432727	-0.546653	-0.516981	-0.684805	-0.548173
Ssa#XM_014165684.1	Cell endocytosis	Bridging integrator 1	bin1	0.397236	0.579426	0.728792	1.9023	0.844144	2.31631	-0.330027	-0.50352	-0.712319	-0.772015	-0.275605	-0.0416739	-0.497471	-0.421124	-0.793141	-0.576786	-0.368647	-0.766167	-0.414114	-0.295604
Ssa#XM_014133953.1	Cell endocytosis	Copine V	LOC106566102	1.05411	0.129461	0.500186	1.56806	1.01437	2.73612	-0.468349	-0.907671	-0.722508	-0.452147	-0.252606		-0.58599	-0.646498	-0.305073	-0.3907	-0.771266	-0.675227	-0.397242	-0.42704
Ssa#NM_001173712.1	Cell Exocytosis	Phosphatidylinositol binding clathrin assembly protein a	pica	-0.8471	-1.54026	-2.2985	-1.95739	-2.29901	-3.17876	0.967226	0.866558	0.161923	0.85719	0.77519	0.992017	1.05155	1.03121	0.747624	0.861948	1.16449	0.842507	0.925262	0.876332
Ssa#S18840394	Cell Exocytosis	Neuroligin 1 - Ident 50	Ssa#S18840394	-1.17914	-1.24565	-1.87918		-1.86954	-2.78924	0.488958	0.956223	0.328038	0.735709	0.435993	0.379583	1.04241	0.792336	0.384193	0.436689	1.3452	0.412741	0.886248	0.338428
Ssa#XM_014136906.1	Cell Exocytosis	Phosphatidylinositol binding clathrin assembly protein a	LOC106567535	-0.685485	-1.10273	-0.763315	-1.98088	-1.97645	-2.91363	0.790499	0.79415	1.22262	0.26221	0.316555	0.552537	0.669665	0.732738	0.763949	0.403417	0.815727	0.518583	0.814604	0.765252
Ssa#XM_014161668.1	Cell Exocytosis	Vesicle-associated membrane protein 8	LOC106580511	-0.909639	-0.557964	-1.36249	-1.3952	-1.89019	-2.28265	0.176328	0.856499	1.38785	0.557852	0.610689	0.421193	0.836673	0.734399	0.377702	0.399747	0.394417	0.574673	0.50827	0.561831
Ssa#NM_001173705.1	Cell Exocytosis	Protein tyrosine phosphatase, receptor type, N polypeptide 2	ptprn	-0.898692	-1.60911	-1.32391	-1.41141	-1.33526	-1.56503	0.782918	0.646012	-0.217348	-0.303388	0.656107	0.92977	0.560096	1.08134	0.741941	1.05654	0.471186	0.522315	1.07714	0.138794
Ssa#NM_001173705.1	Cell Exocytosis	Protein tyrosine phosphatase, receptor type, N polypeptide 2	ptprn	-0.898692	-1.60911	-1.32391	-1.41141	-1.33526	-1.56503	0.782918	0.646012	-0.217348	-0.303388	0.656107	0.92977	0.560096	1.08134	0.741941	1.05654	0.471186	0.522315	1.07714	0.138794
Ssa#NM_001173705.1	Cell Exocytosis	Protein tyrosine phosphatase, receptor type, N polypeptide 2	ptprn	-0.898692	-1.60911	-1.32391	-1.41141	-1.33526	-1.56503	0.782918	0.646012	-0.217348	-0.303388	0.656107	0.92977	0.560096	1.08134	0.741941	1.05654	0.471186	0.522315	1.07714	0.138794
Ssa#XM_014124008.1	Cell Exocytosis	Sorting nexin-17 - Ident 30	LOC106560771	-0.234603	-0.0244054	-0.897297	-2.21581	-1.44698	-2.87709	0.660543	0.777714	1.06538	0.649782	0.338712	0.337692	0.42274	0.872211	0.601682	0.620566	0.652646	0.231675	0.350882	0.113957
Ssa#XM_014206648.1	Cell Exocytosis	SEC24 family, member D	LOC106608613	-0.613797	-0.688677	-0.984125	-1.16218	-1.45322	-1.54372	0.677288	0.0625231	1.20483	0.200917	0.466882	0.536025	0.36645	0.271422	0.475541	0.501081	0.334823	0.611205	0.0767277	0.660018
Ssa#NM_001173767.1	Cell Exocytosis	Sorting nexin 33	snx18	-0.0462388	-1.09236	-1.21582	-0.839729	-1.03318	-1.40237	-6.621e-05	0.620485	-0.110379	0.450511	0.381527	0.341646	0.706482	0.542472	0.138049	0.320061	0.481959	0.467539	0.876624	0.412769
Ssa#XM_014210661.1	Cell Exocytosis	exocyst complex component 3-like protein 4	LOC106610953	-0.0185066	-0.849715	-1.15162	-1.12234	-1.05422	-1.17994	0.418575	0.393689	-0.245257	0.522899	0.157619	0.291041	0.116635	0.834597	0.367145	0.404889	0.435093	0.4654	0.783015	0.430999
Ssa#XM_014205546.1	Cell Exocytosis	Syntaxin-binding protein 5-like	LOC106607991	-0.123445	-0.852608	-0.676124	-1.15311	-1.21135	-1.18548	0.4261	-0.151302	0.0922406	0.301992	0.428429	0.178779	0.165601	0.148401	0.63472	0.698267	0.308578	0.586395	0.644684	0.739234
Ssa#XM_014199457.1	Cell Exocytosis	complexin-1-like	LOC106604630	-0.614227	-0.847236	-0.768116	-0.899979	-0.909617	-1.02517	0.476997	0.286929	-0.0505993	0.225751	1.04799	0.168175	0.489654	0.130693	0.282583	0.53416	0.618136	0.608048	0.0760126	0.16981
Ssa#XM_014199457.1	Cell Exocytosis	complexin-1-like	LOC106604630	-0.614227	-0.847236	-0.768116	-0.899979	-0.909617	-1.02517	0.476997	0.286929	-0.0505993	0.225751	1.04799	0.168175	0.489654	0.130693	0.282583	0.53416	0.618136	0.608048	0.0760126	0.16981
Ssa#XM_014129475.1	Cell Exocytosis	Phosphatidylinositol binding clathrin assembly protein a	LOC106563683	0.348995	-0.41095	-0.407281	-1.37648	-1.29817	-1.23156	0.416729	0.198017	0.394452	0.57594	0.383749	-0.0909009	0.0641492	0.463325	0.25927	0.316081	0.351089	0.281053	0.505264	0.257214
Ssa#XM_014129475.1	Cell Exocytosis	Phosphatidylinositol binding clathrin assembly protein a	LOC106563683	0.348995	-0.41095	-0.407281	-1.37648	-1.29817	-1.23156	0.416729	0.198017	0.394452	0.57594	0.383749	-0.0909009	0.0641492	0.463325	0.25927	0.316081	0.351089	0.281053	0.505264	0.257214
Ssa#XM_014129475.1	Cell Exocytosis	Phosphatidylinositol binding clathrin assembly protein a	LOC106563683	0.348995	-0.41095	-0.407281	-1.37648	-1.29817	-1.23156	0.416729	0.198017	0.394452	0.57594	0.383749	-0.0909009	0.0641492	0.463325	0.25927	0.316081	0.351089	0.281053	0.505264	0.257214
Ssa#NM_001140732.1	Cell Exocytosis	Exosome complex component RRP4	exos2	1.08818	0.836703	1.07193	0.534555	0.653616	0.416866	-0.0752028	-0.379769	-0.445805	-0.0766022	-0.314818	-0.370015	-1.0402	-0.248205	-0.199271	-0.262102	-0.0684277	-0.552921	-0.242836	-0.325682
Ssa#XM_014198768.1	Cell Exocytosis	Clathrin interactor 1	LOC106604281	0.0677776	0.362268	-0.301298	1.35857	0.909297	2.24201	-0.2662	-0.27325	-0.435535	-0.37403	-0.417538	-0.215167	-0.401982	-0.417328	-0.430895	-0.378686	0.111343	-0.363472	-0.384114	-0.391758
Ssa#NM_001141420.1	Cell Exocytosis	Exosome complex component RRP42	exos7	0.453929	0.496934	1.44903	0.889542	0.954587	0.603635	-0.378446	-0.618219	0.165087	-0.019745	-0.255224	-0.149146	-0.715115	-0.884622	-0.411524	-0.538134	-0.420611	-0.315443	-0.251908	-0.0546031
Ssa#XM_014136701.1	Cell Exocytosis	Clathrin interactor 1	LOC106567442	0.922305	0.20271	0.633531	0.680015	0.45463	2.38628	-0.265929	-0.326462	-0.523933	-0.151912	-0.444567	-0.486973	-0.397944	-0.497578	-0.290417	-0.286858	-0.478129	-0.7008	-0.23275	-0.195216
Ssa#NM_001140362.1	Cell Exocytosis	Exosome component 10	exosx	1.211	0.98449	1.27413	0.523678	1.20533	0.502734	-0.116699	-0.556319	0.416095	-0.61393	-0.472725	-0.366267	-0.505115	-0.611632	-0.34655	-0.470045	-0.419844	-0.642903	-0.432543	-0.562887
Ssa#XM_014185721.1	Cell Exocytosis	Exportin 1	LOC106594362	1.21865	1.95697	0.43307	0.305534	1.36815	0.793963	0.0525084	-0.275444	-0.410623	-0.516855	-0.639864	-0.367496	-0.649725	-0.413937	-0.417473	-0.258876	-0.118977	-0.572339	-0.693115	-0.794138
Ssa#XM_014215421.1	Cell Exocytosis	Signal recognition particle receptor subunit beta	LOC106613323	1.72994	0.755139	1.50838	0.957294	0.568796	0.569185	-0.131462	-1.02943	0.960628	-1.05851	-1.58547	-0.549471	-0.795508	-0.609567	-0.717538	-0.261126	-0.438999	-0.309184	0.190797	0.246091
Ssa#XM_014129766.1	Cell Exocytosis	Exosome complex component RRP43	exosc8	0.860889	1.34822	1.22611	0.623416	1.6977	0.514566	-0.709865	-0.494901	0.0504709	-0.685856	-0.380476	0.0805514	-0.889482	-0.84624	-0.807453	-0.432814	-0.849964	-0.824961	0.53893	-0.0188416
Ssa#XM_014129089.1	Cell Exocytosis	EH-domain containing 1a	LOC106563475	0.179083	1.31248	1.27847	1.19959	1.4439	1.14512	-0.324798	-0.173006	0.979219	-1.03703	-1.19634	-0.630665	-0.213516	-0.132427	-0.482112	-0.826573	-0.527009	-0.503465	-0.799033	-0.691873
Ssa#XM_014204667.1	Cell Exocytosis	Ectonucleotide pyrophosphatase/phosphodiesterase f	LOC100380852	1.27333	0.750803	1.45578	0.951291	1.41617	1.29968	-0.485049	-0.853936	-0.431407	-0.906689	-0.753337	0.000746615	0.193688	-0.103353	-0.559812	-1.03044	-0.186257	-0.735526	-0.631318	-0.664373
Ssa#XM_014157613.1	Cell Folding, protein modification	DnaJ	LOC106578614	-0.0848308	-0.490141	-1.45577	-2.54926	-1.92085	-2.46687	0.628637	0.919874	0.437267	0.822001	0.777017	0.460453	0.525345	0.804309	0.643078	0.821533	0.369411	0.433935	0.88817	0.436684
Ssa#XM_014170995.1	Cell Folding, protein modification	Lysyl oxidase-like 4	LOC106585132	-0.573976	-1.10641	-1.25416	-1.3154	-1.10994	-2.36803	0.764165	0.685436	0.516923	0.340924	0.537167	-0.104138	0.633019	0.820654	0.259797	0.462792	0.756532	0.845093	0.81689	0.392672
Ssa#XM_014170995.1	Cell Folding, protein modification	Lysyl oxidase-like 4	LOC106585132	-0.573976	-1.10641	-1.25416	-1.3154	-1.10994	-2.36803	0.764165	0.685436	0.516923	0.340924	0.537167	-0.104138	0.633019	0.820654	0.259797	0.462792	0.756532	0.845093	0.81689	0.392672
Ssa#NM_001140097.1	Cell Folding, protein modification	Transglutaminase 1 like 1	LOC106600218	-1.24926	-1.24572	-0.490687	-0.621723	-1.38089	-1.96205	0.492169	0.118377	1.38276	0.0209351	0.174189	0.777712	1.31673	0.134954	0.754869	0.592572	-0.571494	0.999786	-0.160332	0.917077
Ssa#NM_001140097.1	Cell Folding, protein modification	Transglutaminase 1 like 1	LOC106600218	-1.24926	-1.24572	-0.490687	-0.621723	-1.38089	-1.96205	0.492169	0.118377	1.38276	0.0209351	0.174189	0.777712	1.31673	0.134954	0.754869	0.592572	-0.571494	0.999786	-0.160332	0.917077
Ssa#NM_001140097.1	Cell Folding, protein modification	Transglutaminase 1 like 1	LOC106600218	-1.24926	-1.24572	-0.490687	-0.621723	-1.38089	-1.96205	0.492169	0.118377	1.38276	0.0209351	0.174189	0.777712	1.31673	0.134954	0.754869	0.592572	-0.571494	0.999786	-0.160332	0.917077
Ssa#XM_014163238.1	Cell Folding, protein modification	Serpin H1 (Hsp47)	LOC106581278	-1.08899	-0.721762	-0.336328	-1.19243	-1.44414	-1.9999	0.27716	0.178081	2.4096	-0.770822	0.313234	0.397973	1.453	0.51625	0.377818	0.276082	0.302909	0.588076	0.179124	0.285075
Ssa#XM_014187508.1	Cell Folding, protein modification	Heat shock cognate 70	LOC106596195	-1.11325	-0.575613	-0.471597	-1.19312	-1.34221	-1.69123	0.25172	0.276976	1.19666	-0.159664	0.806346	0.923903	0.94663	0.509613	0.217634	0.0895642	-0.263526	0.187119	0.633106	0.770934
Ssa#NM_001140014.1	Cell Folding, protein modification	FK506 binding protein 1Aa	fkb1a	-1.2389	-0.474727	-0.603825	-0.836653	-1.28976	-1.73866	0.547575	0.353272	1.58547	0.198865	0.438182	0.53119	0.930893	0.30897	0.237771	0.382719	0.566953	0.124751	0.0109038	-0.0349817
Ssa#XM_014182903.1	Cell Folding, protein modification	DnaJ	LOC106591679	-0.343123	-0.691942	-0.750444	-1.33733	-1.21869	-1.54716	0.436716	0.536371	1.38648	0.130278	0.136902	0.100624	0.773413	0.486829	0.434337	0.438707	0.00347804	0.244891	0.505364	0.274311
Ssa#XM_014204093.1	Cell Folding, protein modification	Heat shock cognate 70	LOC106607282	-1.43614	-1.36429	-0.62756	-0.751253	-0.538712	-0.742417	0.432289	0.109	1.60178	-0.302127	0.573725	0.971396	0.936159	0.596781	0.134684	-0.563331	0.454168	-0.222353	-0.0545133	0.792724
Ssa#XM_014139200.1	Cell Folding, protein modification	protein disulfide-isomerase TMX3-like	LOC106568678	0.102658	-1.03404	-0.711668	-1.22009		-1.766	0.865618	0.820483	-0.470726	1.12596	-0.307012	0.279215	-0.0843336	1.12149	-0.277869	0.0638725	0.761314	0.421395	0.743912	-0.434193
Ssa#XM_014204083.1	Cell Folding, protein modification	FK506 binding protein 9	LOC106607277	-1.13534	-1.06777	-0.826869	-0.832053	-1.31621	-0.022961	0.620171	-0.235423	0.868212	0.00472237	0.603567	0.250144	1.12635	-0.154115	0.617442	0.620709	-0.329498	0.545359	0.127291	0.536292
Ssa#XM_014210775.1	Cell Folding, protein modification	Heat shock protein 4a	LOC106610995	-0.769648	-0.532183	-1.07938	-0.937311	-1.00974	-0.710725	0.305092	0.308646	1.00104	0.0596362	0.49973	0.193006	0.387401	0.505014	0.517991	0.219051	0.528971	0.0528927	0.330225	0.130292
Ssa#XM_014211978.1	Cell Folding, protein modification	Calmegin	canx	-0.50534	-0.475111	-0.439308	-1.10238	-1.31176	-1.19061	0.570752	0.335512	0.88592	0.13364	0.501596	0.448038	0.685625	-0.145126	0.391259	0.361637	-0.247345	0.135159	0.422073	0.545769
Ssa#NM_001141142.2	Cell Folding, protein modification	Protein disulfide isomerase family A, member 2	pdia1	-0.57246	-0.530282	-0.709082	-0.929391	-1.00008	-1.047	0.36628	0.222227	1.33689	0.114923	0.442501	-0.145466	0.546154	0.259567	0.292507	0.336653	-0.266146	0.423821	0.538175	0.320208
Ssa#XM_014203983.1	Cell Folding, protein modification	Heat shock cognate 70	LOC106607232	-1.13172	-1.1401	-0.865232	-0.657495	-0.712968	-0.195841	0.323984	-0.0679364	1.38489	0.559552	0.231695	0.25262	0.50905	0.674585	0.631928	-0.0877354	0.123673	-0.214132	-0.0503137	0.431497
Ssa#XM_014145711.1	Cell Folding, protein modification	Heat shock protein family, alpha-crystallin-related, b7	LOC106572014	-0.497893	-0.734886	-0.926044			-1.25871	0.347399	-0.238095	0.592988	-0.499672	0.667246	0.0926238	0.17774	0.216664	0.446874	0.405654	0.0163598	0.733998	0.333403	0.12435
Ssa#XM_014192854.1	Cell Folding, protein modification	FK506 binding protein 9	LOC106601011	-1.17281	-0.764933	-0.291658	-0.251051	-0.840401	-0.90511	-0.208093	-0.123682	1.68986	0.467808	0.198629	0.489304	0.888902	-0.275197	0.135801	0.346669	-0.365483	0.474189	0.111099	0.396152
Ssa#XM_014192854.1	Cell Folding, protein modification	FK506 binding protein 9	LOC106601011	-1.17281	-0.764933	-0.291658	-0.251051	-0.840401	-0.90511	-0.208093	-0.123682	1.68986	0.467808	0.198629	0.489304	0.888902	-0.275197	0.135801	0.346669	-0.365483	0.474189	0.111099	0.396152
Ssa#XM_014170455.1	Cell Folding, protein modification	DnaJ	LOC106584850	1.04705	0.984189	0.176339	0.54908	0.457069	1.02346	0.257952	0.653767	-0.507619	-0.292639	-0.908337	-0.75229	-0.547461	-0.0705397	0.038424	0.057749	-0.333133	-1.1036	-0.392005	-0.337463
Ssa#XM_014213202.1	Cell Folding, protein modification	Heat shock protein 4a	LOC100380717	-0.0945023	1.17534	1.42845	0.672318	0.862916	0.26976	-0.302493	-0.355806	1.32846	-0.703057	-0.138587	-0.374469	-0.393116	-0.263426	-0.325961	-0.456293	-0.640806	-0.560368	-0.416971	-0.711379
Ssa#XM_014176624.1	Cell Folding, protein modification	Heat shock factor-binding protein 1	LOC106587964	0.513134	0.68711	0.808731	0.808677	1.00009	0.619385	-0.368654	-0.239466	0.371399	-0.657519	-0.0963321	-0.438471	-0.454498	-0.012133	-0.553462	-0.452993	-0.272557	-0.595991	-0.21187	-0.454577
Ssa#XM_014199179.1	Cell Folding, protein modification	NAD-dependent protein deacetylase sirtuin-1	LOC106604510	0.311823	0.574572	0.900604	0.0638814	0.733826	1.85864	-0.791042	-0.395307	0.94082	-0.247001	0.361744	-0.873165	-0.679082	-0.499116	-0.610757	-0.758591	0.660553	-0.469377	-0.403359	-0.679653
Ssa#XM_014138870.1	Cell Folding, protein modification	DnaJ	Hsp40	0.432809	1.06442	1.24696	0.628168	1.31999	-0.227982	-0.506949	-0.575894	0.495657	-0.641559	-0.171534	-0.225046	-0.286348	-0.520663	-0.481135	-0.543791	-0.10133	-0.212396	-0.278917	-0.414452
Ssa#XM_014199227.1	Cell Folding, protein modification	Peptidyl-prolyl cis-trans isomerase D	LOC106604531	-0.205838	1.17025	0.964361	0.655812	0.95379	0.979789	-0.441855	-0.192798	0.509077	-0.48183	-0.260268	-0.281541	-0.505512	-0.183672	-0.60803	-0.634275	-0.0696367	-0.484043	-0.326029	-0.557758
Ssa#XM_014187669.1	Cell Folding, protein modification	DnaJ	Hsp40	0.725139	1.50639	1.1209	0.705156	0.192175	0.596424	0.0629215	-0.352131	-0.908916	-0.0786659	-0.381469	-1.04518	-0.48398	-0.0394861	-0.516802	-0.0938183	-0.384636	-0.204483	-0.102915	-0.316622
Ssa#NM_001141233.1	Cell Folding, protein modification	Peptidyl-prolyl cis-trans isomerase H	ppih	0.17407	1.50713	1.44815	0.749348	0.764776	0.304862	-0.52527	-0.454656	1.14713	-0.552492	0.06878	-0.219024	-0.405466	-0.753722	-0.914256	-0.896066	-0.274082	-0.377921	-0.4517	-0.339595
Ssa#NM_001140557.1	Cell Folding, protein modification	DnaJ	Hsp40	-0.305153	0.438023	0.715865	1.53951	1.44445	1.44694	-0.889581	-0.380264	0.742334	-0.00740506	-0.626915	-0.437078	-0.513084	-0.673355	-0.735168	-0.572529	-0.517794	-0.195301	-0.639993	0.16651
Ssa#XM_014173644.1	Cell Folding, protein modification	DnaJ	Hsp40	-0.277869	0.675871	1.11409	1.16742	1.30504	1.36947	-0.383519	-0.484884	0.0289869	-0.33616	-0.528739	-0.310249	-0.576458	-0.266456	-0.541099	-0.735536	-0.441807	-0.180227	-0.377555	-0.220314
Ssa#XM_014125524.1	Cell Folding, protein modification	DnaJ	Hsp40	0.675794	1.25447	1.11585	0.635071	1.04031	0.708153	-0.436297	-0.0346231	-0.038644	-0.293966	-0.615138	-0.613575	-0.313831	-0.262162	-0.520757	-0.514717	-0.406859	-0.455005	-0.273597	-0.650479
Ssa#XM_014137587.1	Cell Folding, protein modification	DnaJ	Hsp40	0.988024	-0.00890988	-0.215291	1.55294	1.08622	2.0827	-0.394751	0.0405621	-2.1694	0.331588	-0.679304	-0.181609	-0.908485	-0.206362	-0.180189	-0.404055	-0.0213639	-0.174163	-0.246476	-0.291661
Ssa#XM_014165271.1	Cell Folding, protein modification	60 kDa heat shock protein, mitochondrial	LOC100136430	0.393337	1.2702	1.47931	0.781439	0.911632	0.663307	-0.382588	-0.493835	1.09307	-0.346579	-0.292342	-0.44637	-0.748425	-0.500242	-0.444561	-0.196032	-0.582086	-0.679377	-0.768706	-0.71114
Ssa#XM_014147420.1	Cell Folding, protein modification	DnaJ	LOC106572876	-0.695513	0.480733	0.665626	1.48194	2.71272	0.876651	-0.426212	0.311277	0.0496069	0.348595	-1.3023	-1.15542	-0.115228	-0.750516	-0.948848	-0.469803	-0.287584	-0.0312326	0.150871	-0.895378
Ssa#XM_014170749.1	Cell Folding, protein modification	DnaJ	Hsp40	0.977147	-0.205068	0.00148407	1.97804	0.94543	1.9893	0.13828	-0.952556	-0.74097	-0.102873	-0.511414	-0.71124	-0.734572	-0.792657	0.553842	0.399908	-0.913456	-0.668539	-0.446363	-0.203736
Ssa#XM_014198686.1	Cell Folding, protein modification	Heat shock protein 4a	LOC106604228	-0.178947	1.66887	1.41375	1.12724	1.11418	0.581449	-0.827316	-0.241263	1.04493	0.276007	-0.150649	-0.928301	-0.686579	-0.444393	-0.269523	-0.273432	-0.660955	-0.77777	-0.695341	-1.09196
Ssa#XM_014156650.1	Cell Folding, protein modification	T-complex protein 1 subunit alpha	eta	-0.0608727	0.751052	1.31778	2.01706	1.4805	0.443169	-0.524143	-0.59642	-0.0563157	-0.207743	-0.374236	0.602684	-0.615183	-0.6813	-0.864688	-0.0406677	-0.733472	-0.860083	-0.657785	-0.339341
Ssa#XM_014153683.1	Cell Folding, protein modification	DnaJ homolog subfamily C member 2	LOC106576480	-0.434404	1.47446	2.20204	1.45215	1.70467	0.0985785	-1.01367	-0.382231	0.888498	-0.649651	-0.101619	0.125979	-0.332503	-1.1444	-1.10581	-1.18712	-0.793352	-0.466569	-0.134447	-0.200604
Ssa#XM_014136794.1	Cell Folding, protein modification	Heat shock protein 4a	LOC106567497	0.339471	1.26744	1.27283	1.40125	1.16725	1.34902	-0.400778	-0.58266	0.500808	-0.0753013	-0.643956	-0.714384	-0.878427	-0.728185	-0.356311	-0.161535	-0.582063	-0.702678	-0.780377	-0.691414
Ssa#NM_001141335.1	Cell Folding, protein modification	Peptidyl-prolyl cis-trans isomerase E	ppie	1.0842	1.3347	1.45242	0.939207	1.05571	1.0004	-0.478171	-0.354785	0.606856	-0.579598	-0.477268	-0.642617	-0.654326	-0.558413	-0.330437	-0.602241	-0.718836	-0.773697	-0.5602	-0.742901
Ssa#XM_014158346.1	Cell Folding, protein modification	DnaJ	Hsp40	0.657381	0.981638	1.32285	1.34465	1.53617	1.30987	-0.169964	-0.530515	0.161804	-0.702037	-0.447359	-0.383171	-0.779633	-0.633335	-0.771733	-0.837733	-0.308989	-0.68066	-0.385537	-0.683693
Ssa#XM_014205489.1	Cell Folding, protein modification	Peptidyl-prolyl cis-trans isomerase-like 6	Ssa#XM_014205489.1	0.367967	0.119106	0.380704	2.12655	2.1306	2.37515	-0.796258	-0.556418	-1.42445	0.0862109	-0.773968	-0.165493	-0.705078	-0.0629512	-0.524178	-0.925198	-0.305738	-0.433062	-0.4606	-0.452901
Ssa#NM_001140052.1	Cell Folding, protein modification	DnaJ homolog subfamily B member 1	dnjb1	0.243281	0.87825	0.70868	1.99748	1.99815	1.78294	-0.674491	-0.676291	0.123181	-0.684211	-0.438974	-0.358243	-0.630155	-0.723531	-0.597999	-0.711711	-0.39583	-0.717021	-0.575155	-0.548351
Ssa#XM_014132719.1	Cell Folding, protein modification	Peptidyl-prolyl cis-trans isomerase-like 1	LOC106565501	0.685892	1.55562	1.62874	1.49836	1.64801	1.52173	-0.314167	-1.12529	0.580166	-0.671566	-0.758666	-0.902016	-0.621946	-0.329989	-0.938016	-0.495413	-0.707906	-0.635866	-0.949706	-0.667996
Ssa#XM_014198239.1	Cell Folding, protein modification	heat shock factor protein 5-like	LOC106603959	0.425638	-0.103932	1.36431	4.56442	3.97641	4.63539	-1.19599	-0.965762	-0.795652	-1.37596	-1.40098	-0.737862	-0.898322	-0.943072	-1.07356	-1.26651	-1.05204	-1.24909	-1.17494	-0.732472
Ssa#XM_014163024.1	Cell Folding, protein modification	Dpy-19-like 1, like	LOC106581155	1.47523	1.3775	2.25609	3.64406	3.21359	3.48363	-1.31799	-1.19508	-0.761786	-1.05225	-1.03033	-0.984566	-1.2983	-1.05334	-1.38378	-1.70613	-0.564566	-1.04195	-0.971926	-1.08816
Ssa#XM_014193635.1	Cell GTP signaling	RAB37, member RAS oncogene family, isoform CRA_e;	LOC106601425	-0.759711	-2.0009	-1.95528	-2.93313	-2.97136	-3.23855	1.32475	0.748402	0.499351	0.959458	0.967362	0.826083	1.12869	1.02064	0.942639	1.21991	0.881353	0.903925	1.38123	1.05515
Ssa#XM_014202400.1	Cell GTP signaling	Rho GDP dissociation inhibitor (GDI) alpha	LOC106606251	-1.10041	-1.86378	-2.06027	-2.34755	-3.09953	-2.74812	0.583123	0.750804	0.660872	0.77676	0.898344	0.970684	1.35876	0.826738	0.853111	0.953688	0.630502	1.45112	1.09971	1.40546
Ssa#XM_014163531.1	Cell GTP signaling	Rho guanine nucleotide exchange factor 16	LOC106581462	-2.08497	-2.19866	-2.1078	-2.05315	-2.05958	-2.65746	1.1217	1.27945	-0.0902345	0.888413	0.526885	0.756914	0.861888	1.52035	0.861524	1.03364	1.06489	1.18522	1.23863	0.912356
Ssa#XM_014152078.1	Cell GTP signaling	P2Y purinoceptor 8-like	LOC106575526	-1.32318	-2.53053	-2.41347	-2.21398	-2.71881	-1.90554	1.09064	1.08892	0.0363153	1.58558	0.883582	0.802069	1.1212	1.05808	0.888961	0.904529	1.15441	0.695016	0.861667	0.934524
Ssa#XM_014152078.1	Cell GTP signaling	P2Y purinoceptor 8-like	LOC106575526	-1.32318	-2.53053	-2.41347	-2.21398	-2.71881	-1.90554	1.09064	1.08892	0.0363153	1.58558	0.883582	0.802069	1.1212	1.05808	0.888961	0.904529	1.15441	0.695016	0.861667	0.934524
Ssa#XM_014181149.1	Cell GTP signaling	Ras-related C3 botulinum toxin substrate 3b (rac2)	LOC106590297	-2.40515	-2.07714	-1.23628	-1.78999	-2.34964	-2.64565	0.602525	0.738721	1.24065	1.10009	0.880626	1.14615	1.93971	0.466044	0.988386	0.950299	0.442453	1.12657	-0.128642	1.0103
Ssa#XM_014181149.1	Cell GTP signaling	Ras-related C3 botulinum toxin substrate 3b (rac2)	LOC106590297	-2.40515	-2.07714	-1.23628	-1.78999	-2.34964	-2.64565	0.602525	0.738721	1.24065	1.10009	0.880626	1.14615	1.93971	0.466044	0.988386	0.950299	0.442453	1.12657	-0.128642	1.0103
Ssa#XM_014203557.1	Cell GTP signaling	Ras and Rab interactor 2	LOC106607022	-1.12545	-2.0388	-1.98788	-2.17555	-2.2177	-2.81839	1.36666	1.23885	-1.0532	0.995993	0.778657	1.07509	1.2422	1.27653	0.927616	1.17261	0.943104	0.588389	1.07184	0.739407
Ssa#XM_014124361.1	Cell GTP signaling	Olfactomedin 2 - Ident 29	LOC106560917	-2.77179	-1.79761	-1.08344	-1.80678	-2.13793	-2.61027	-0.0325242	0.601881	1.37016	0.620393	0.663255	1.79316	1.98832	0.630495	0.875114	0.52863	0.155552	1.15498	0.545255	1.31313
Ssa#XM_014124361.1	Cell GTP signaling	Olfactomedin 2 - Ident 29	LOC106560917	-2.77179	-1.79761	-1.08344	-1.80678	-2.13793	-2.61027	-0.0325242	0.601881	1.37016	0.620393	0.663255	1.79316	1.98832	0.630495	0.875114	0.52863	0.155552	1.15498	0.545255	1.31313
Ssa#XM_014124361.1	Cell GTP signaling	Olfactomedin 2 - Ident 29	LOC106560917	-2.77179	-1.79761	-1.08344	-1.80678	-2.13793	-2.61027	-0.0325242	0.601881	1.37016	0.620393	0.663255	1.79316	1.98832	0.630495	0.875114	0.52863	0.155552	1.15498	0.545255	1.31313
Ssa#XM_014170949.1	Cell GTP signaling	Rho GTPase-activating protein 25	LOC106585107	-2.15147	-1.73225	-1.51048	-1.76673	-2.0768	-2.5647	0.0300678	1.21849	1.10895	1.2485	0.896052	1.03722	2.02848	0.532834	0.659532	0.807539	0.318003	0.849154	-0.0542952	1.1219
Ssa#XM_014170949.1	Cell GTP signaling	Rho GTPase-activating protein 25	LOC106585107	-2.15147	-1.73225	-1.51048	-1.76673	-2.0768	-2.5647	0.0300678	1.21849	1.10895	1.2485	0.896052	1.03722	2.02848	0.532834	0.659532	0.807539	0.318003	0.849154	-0.0542952	1.1219
Ssa#XM_014153608.1	Cell GTP signaling	Guanine nucleotide binding protein	Ssa#XM_014153608.1	-0.49221	-1.51155	-2.03414	-2.35104	-2.70505	-2.59476	0.744222	0.962828	0.260755	0.819218	1.18162	0.845638	0.560401	0.861944	0.99845	0.910268	0.821399	0.804747	1.14615	0.771114
Ssa#XM_014208366.1	Cell GTP signaling	Guanine nucleotide binding protein	Ssa#XM_014208366.1	-0.41987	-1.31455	-2.19441	-2.39748	-2.71663	-2.43423	0.760081	0.812081	0.269018	0.83171	1.19449	0.625626	0.472288	1.03226	1.02952	1.04156	0.864413	0.743366	1.05246	0.74832
Ssa#XM_014130965.1	Cell GTP signaling	Ras and Rab interactor 2	LOC106564701	-0.903215	-1.85297	-2.13091	-1.98824	-2.37793	-2.03335	1.13871	0.73887	-0.128822	0.765148	0.798884	0.718627	0.732613	0.968672	0.912393	1.04633	0.921698	0.971401	0.768579	0.933496
Ssa#XM_014161648.1	Cell GTP signaling	Rho GTPase-activating protein 25	LOC106580501	-1.90987	-1.67039	-1.38532	-1.73483	-1.91007	-2.55537	0.471171	0.622202	1.14467	1.03429	0.795686	1.03082	1.63726	0.614264	0.484505	0.860089	0.399597	0.977656	0.000745985	1.0929
Ssa#XM_014161648.1	Cell GTP signaling	Rho GTPase-activating protein 25	LOC106580501	-1.90987	-1.67039	-1.38532	-1.73483	-1.91007	-2.55537	0.471171	0.622202	1.14467	1.03429	0.795686	1.03082	1.63726	0.614264	0.484505	0.860089	0.399597	0.977656	0.000745985	1.0929
Ssa#XM_014210023.1	Cell GTP signaling	G protein-coupled receptor 137	LOC106610616	0.656368	-2.10696	-2.23368	-2.04578	-2.52282	-2.89306	1.13236	0.760656	-0.703986	0.545684	0.716584	0.757485	0.844814	0.901211	0.853244	0.898672	1.29852	0.915176	1.125	1.10049
Ssa#XM_014196039.1	Cell GTP signaling	Proto-oncogene DBL	mcf2	-1.09066	-1.95718	-1.89798		-1.8446	-2.55682	0.738642	0.700455	-0.563038	0.540765	0.467604	0.93321	0.450386	1.02992	0.722482	0.898935	0.807736	0.658074	0.935029	1.02705
Ssa#NM_001140195.1	Cell GTP signaling	RAB3C, member RAS oncogene family	rab3d	-0.547703	-1.27308	-1.80509	-2.44297	-2.26143	-2.11965	0.821221	0.963883	0.989597	1.23283	0.619649	0.199174	0.797579	1.00295	0.726153	0.708165	1.03026	0.574385	0.440537	0.343555
Ssa#XM_014152477.1	Cell GTP signaling	CCR4-NOT transcription complex subunit 10	LOC106575761	-0.571833	-1.30084	-1.53331	-2.36246	-2.28954	-2.33591	0.876905	0.717726	1.01072	1.16073	0.767977	0.393029	0.732273	0.935975	0.671626	0.711192	1.08533	0.667106	0.30149	0.361798
Ssa#XM_014130687.1	Cell GTP signaling	ras homolog family member F (in filopodia) (rhof), X1	LOC106568222	-1.18681	-1.57803	-1.45177	-1.70486	-1.82342	-2.53722	0.412246	1.02768	0.395655	1.24685	0.428509	0.726043	1.05033	0.484531	0.507695	0.972581	0.415217	0.907526	0.8164	0.890835
Ssa#XM_014130687.1	Cell GTP signaling	ras homolog family member F (in filopodia) (rhof), X1	LOC106568222	-1.18681	-1.57803	-1.45177	-1.70486	-1.82342	-2.53722	0.412246	1.02768	0.395655	1.24685	0.428509	0.726043	1.05033	0.484531	0.507695	0.972581	0.415217	0.907526	0.8164	0.890835
Ssa#XM_014130687.1	Cell GTP signaling	ras homolog family member F (in filopodia) (rhof), X1	LOC106568222	-1.18681	-1.57803	-1.45177	-1.70486	-1.82342	-2.53722	0.412246	1.02768	0.395655	1.24685	0.428509	0.726043	1.05033	0.484531	0.507695	0.972581	0.415217	0.907526	0.8164	0.890835
Ssa#XM_014189895.1	Cell GTP signaling	ras-related protein Rab-6B-like	LOC106598876	-0.0344281	-1.5565	-2.08228	-1.90388	-1.89373	-2.76567	0.901529	0.799557	0.229319	0.769068	0.680605	0.802126	0.254955	1.06107	0.764723	0.609561	1.28639	0.613592	0.845039	0.618957
Ssa#XM_014172826.1	Cell GTP signaling	Guanine nucleotide binding protein	Ssa#XM_014172826.1	-1.71819	-1.71818	-1.26661	-1.85671	-1.65239	-2.01482	0.814639	0.432727	1.42908	0.307249	0.732645	1.02304	0.777428	0.8212	1.05741	0.4561	0.492911	0.297507	1.19155	0.393419
Ssa#XM_014202668.1	Cell GTP signaling	RAS, dexamethasone-induced 1	LOC106606458	-1.50184	-1.60044	-1.76763	-1.79118		-2.28889	0.429093	0.99294	0.0593919	0.281427	0.181305	0.591772	1.33618	1.32725	-0.305434	0.774223	1.08066	0.987773	0.743988	0.469407
Ssa#XM_014159606.1	Cell GTP signaling	ranBP-type and C3HC4-type zinc finger-containing protein 1-like	LOC106579568	-0.223304	-0.511343	-3.16024	-2.02378	-2.32875	-1.94271	0.904895	1.33139	-2.49326	0.5956	1.05659	1.66963	0.224149	1.04034	0.81974	0.820069	1.82821	0.80477	0.542977	1.045
Ssa#XM_014138371.1	Cell GTP signaling	ras homolog family member F (in filopodia) (rhof), X1	LOC106568222	-1.29251	-1.51523	-1.54544	-1.6823	-1.7903	-2.33404	0.465536	0.818684	0.605772	0.898285	0.516999	0.420494	1.47347	0.754192	0.659721	0.576426	0.710032	1.07988	0.508684	0.671649
Ssa#XM_014172704.1	Cell GTP signaling	Sprouty-related_ EVH1 domain-containing protein 2 [Spred-2] - Ident 96	spred2	-1.30296	-1.17363	-1.52642	-1.80582	-2.21649	-2.13111	0.481145	0.698827	0.18295	0.155283	0.80044	1.0579	0.809002	1.04069	0.666831	0.347861	0.906578	0.936834	1.25667	0.815433
Ssa#XM_014194354.1	Cell GTP signaling	RAS, dexamethasone-induced 1	LOC106601919	-1.63893	-1.76163	-1.60334	-1.628		-2.24336	0.203805	0.784937	-0.292512	1.26114	0.370335	0.927993	1.88179	0.988136	-0.695673	0.718113	0.513691	0.954455	0.566187	0.692872
Ssa#XM_014150386.1	Cell GTP signaling	Interferon-induced protein 44	LOC106574482	-0.793079	-1.32525	-1.8432	-1.87156	-1.95968	-2.30915	1.25067	0.703521	0.154521	0.469047	0.780937	1.07522	0.96725	0.47724	0.809664	0.951375	0.510808	0.618925	0.570703	0.762031
Ssa#XM_014150386.1	Cell GTP signaling	Interferon-induced protein 44	LOC106574482	-0.793079	-1.32525	-1.8432	-1.87156	-1.95968	-2.30915	1.25067	0.703521	0.154521	0.469047	0.780937	1.07522	0.96725	0.47724	0.809664	0.951375	0.510808	0.618925	0.570703	0.762031
Ssa#NM_001173922.1	Cell GTP signaling	Ras GTPase-activating protein nGAP	ngap	-1.71554	-1.42692	-0.965842	-1.83931	-1.75493	-2.39114	0.740686	0.426254	1.40669	0.556702	0.653797	0.710452	1.5743	0.319343	0.84905	0.860303	-0.000254195	0.745679	0.24813	1.00257
Ssa#NM_001173922.1	Cell GTP signaling	Ras GTPase-activating protein nGAP	ngap	-1.71554	-1.42692	-0.965842	-1.83931	-1.75493	-2.39114	0.740686	0.426254	1.40669	0.556702	0.653797	0.710452	1.5743	0.319343	0.84905	0.860303	-0.000254195	0.745679	0.24813	1.00257
Ssa#XM_014177320.1	Cell GTP signaling	ras GTPase-activating protein nGAP-like	LOC106588395	-1.75138	-1.59692	-1.00661	-1.64542	-1.72977	-2.29131	0.522877	0.381236	1.28433	0.634816	0.841113	0.901086	1.59755	0.358155	0.531598	0.72015	0.0283443	0.848826	0.252528	1.1188
Ssa#XM_014177320.1	Cell GTP signaling	ras GTPase-activating protein nGAP-like	LOC106588395	-1.75138	-1.59692	-1.00661	-1.64542	-1.72977	-2.29131	0.522877	0.381236	1.28433	0.634816	0.841113	0.901086	1.59755	0.358155	0.531598	0.72015	0.0283443	0.848826	0.252528	1.1188
Ssa#XM_014152875.1	Cell GTP signaling	Ras-related and estrogen-regulated growth inhibitor	LOC106576046	-1.08256	-1.0865	-1.49201	-2.03824	-1.84307	-2.45809	0.665282	0.426625	1.66425	0.605609	0.811044	0.7653	0.826366	0.0445339	0.911066	0.541096	0.499585	0.694344	0.841205	0.704172
Ssa#XM_014193687.1	Cell GTP signaling	Ras-related C3 botulinum toxin substrate 3b	LOC106601467	-1.26508	-1.69667	-1.10166	-1.66311	-1.86049	-2.34186	0.628385	0.174903	0.88261	0.886095	0.603001	0.845576	1.24449	0.391874	1.05069	1.09183	0.121704	0.896525	0.22085	0.890346
Ssa#XM_014193687.1	Cell GTP signaling	Ras-related C3 botulinum toxin substrate 3b	LOC106601467	-1.26508	-1.69667	-1.10166	-1.66311	-1.86049	-2.34186	0.628385	0.174903	0.88261	0.886095	0.603001	0.845576	1.24449	0.391874	1.05069	1.09183	0.121704	0.896525	0.22085	0.890346
Ssa#NM_001173573.1	Cell GTP signaling	EGF, latrophilin and seven transmembrane domain containing 1	adgrl4	-0.274644	-1.29507	-1.7437	-1.78692	-2.40205	-2.39909	0.800181	0.699046	0.143886	0.826479	0.591924	0.222342	1.46184	0.614271	1.09147	1.51411	0.281158	0.533231	0.715225	0.406294
Ssa#XM_014128774.1	Cell GTP signaling	PH and SEC7 domain-containing protein 3	LOC106563296	0.193174	-1.48851	-1.90554	-1.82881	-1.9709	-2.7586	0.839039	0.679818	-0.249503	0.999647	0.702812	1.01588	0.565514	0.372665	1.03841	0.979644	0.850878	0.723527	0.46692	0.773925
Ssa#XM_014128774.1	Cell GTP signaling	PH and SEC7 domain-containing protein 3	LOC106563296	0.193174	-1.48851	-1.90554	-1.82881	-1.9709	-2.7586	0.839039	0.679818	-0.249503	0.999647	0.702812	1.01588	0.565514	0.372665	1.03841	0.979644	0.850878	0.723527	0.46692	0.773925
Ssa#XM_014204253.1	Cell GTP signaling	G protein-coupled receptor 146	LOC106607358	-0.712497	-1.48832	-1.39043	-1.81439	-2.16743	-2.16124	0.756308	0.37259	-0.481991	0.341589	1.26976	1.0661	0.870241	0.551818	0.743114	0.773303	0.717768	0.780621	0.98206	0.991014
Ssa#XM_014183220.1	Cell GTP signaling	Guanine nucleotide binding protein	Ssa#XM_014183220.1	-1.75884	-1.46152	-1.23861	-1.43753	-1.59616	-2.2404	0.320599	0.79648	1.57034	0.172904	0.731433	1.06471	1.00397	1.19324	0.685359	0.099001	0.176595	0.182278	1.35715	0.379027
Ssa#XM_014165492.1	Cell GTP signaling	Rho family GTPase 1 like	LOC106582403	-0.797487	-0.933387	-1.39978	-1.89515	-1.87545	-2.75943	0.549525	0.615647	0.575907	0.207343	0.7686	0.790653	0.761508	0.940868	0.540876	0.504824	0.997434	0.962628	0.679939	0.764911
Ssa#XM_014165492.1	Cell GTP signaling	Rho family GTPase 1 like	LOC106582403	-0.797487	-0.933387	-1.39978	-1.89515	-1.87545	-2.75943	0.549525	0.615647	0.575907	0.207343	0.7686	0.790653	0.761508	0.940868	0.540876	0.504824	0.997434	0.962628	0.679939	0.764911
Ssa#XM_014200740.1	Cell GTP signaling	Ral guanine nucleotide dissociation stimulator-like 1	LOC106605278	-1.43402	-1.39238	-1.33855	-1.54287	-1.88341	-2.02077	0.815385	0.624951	0.509173	0.106748	1.1734	1.00373	1.1465	0.767857	0.538294	0.654741	0.687668	0.50462	0.503119	0.575831
Ssa#XM_014163711.1	Cell GTP signaling	Rho GTPase activating protein 42a	LOC106581584	-1.00515	-1.43518	-1.18166	-1.9477	-2.09194	-1.92911	0.484332	0.78974	0.22855	0.268448	1.12044	0.902992	0.813297	0.313199	0.438976	0.707762	0.760005	0.712923	0.957241	1.09284
Ssa#XM_014177617.1	Cell GTP signaling	Signal-induced proliferation-associated 1 like 1	LOC106588489	-1.11288	-1.06329	-1.1943	-1.73697	-1.95159	-2.47355	0.827444	0.70666	0.626397	0.207696	0.956799	0.818669	0.998425	0.549904	0.430686	0.6125	0.735594	0.799212	0.595987	0.666586
Ssa#XM_014138833.1	Cell GTP signaling	G protein-coupled receptor kinase 4 - Ident 64	LOC106568462	-0.347923	-1.25898	-1.84774	-1.93725	-1.81697	-2.30385	0.657219	0.949529	-1.2096	1.26185	0.901305	1.05215	0.57609	0.141072	0.805414	0.663625	0.932741	0.871133	1.01509	0.895101
Ssa#NM_001142715.1	Cell GTP signaling	Guanine nucleotide binding protein	Ssa#NM_001142715.1	-0.537567	-1.12445	-1.14019	-1.98514	-2.26882	-2.28573	0.721856	0.19066	0.943074	0.192324	0.598854	0.439185	0.810933	0.986708	0.766171	0.548126	0.797686	0.882793	0.789186	0.674344
Ssa#XM_014193336.1	Cell GTP signaling	Rho GTPase-activating protein 27	LOC106601260	-0.720659	-1.40146	-1.25637	-1.67945	-1.86386	-2.34298	0.458316	0.35279	0.562221	0.482382	1.06006	0.12857	1.40947	0.655612	0.483698	0.944849	0.375507	0.904402	0.845017	0.601887
Ssa#XM_014202666.1	Cell GTP signaling	RAS, dexamethasone-induced 1	LOC106606457	-1.50484	-1.61654	-1.4309		-1.48437	-2.07952	0.107941	0.795515	-0.327358	0.74022	0.383314	0.848986	1.93648	0.994056	-0.457234	0.598128	0.400611	0.840158	0.642192	0.613157
Ssa#XM_014187516.1	Cell GTP signaling	ras guanine nucleotide exchange factor F-like	LOC106596205	-1.70679	-1.45169	-1.04662	-1.49822	-1.4933	-2.04292	0.770615	0.391037	0.800442	0.839838	0.890997	0.527341	0.647205	0.348154	0.399154	0.507098	0.561832	0.929122	0.771287	0.855442
Ssa#XM_014140763.1	Cell GTP signaling	Rho GTPase activating protein 30	LOC106569420	-1.78666	-1.33785	-1.0731	-1.53152	-1.46168	-2.01945	-0.234029	0.870852	0.962659	1.06182	0.26754	1.45684	2.01963	1.00271	-0.209326	0.18619	-0.296436	1.17017	0.0858577	0.865777
Ssa#XM_014140763.1	Cell GTP signaling	Rho GTPase activating protein 30	LOC106569420	-1.78666	-1.33785	-1.0731	-1.53152	-1.46168	-2.01945	-0.234029	0.870852	0.962659	1.06182	0.26754	1.45684	2.01963	1.00271	-0.209326	0.18619	-0.296436	1.17017	0.0858577	0.865777
Ssa#XM_014140763.1	Cell GTP signaling	Rho GTPase activating protein 30	LOC106569420	-1.78666	-1.33785	-1.0731	-1.53152	-1.46168	-2.01945	-0.234029	0.870852	0.962659	1.06182	0.26754	1.45684	2.01963	1.00271	-0.209326	0.18619	-0.296436	1.17017	0.0858577	0.865777
Ssa#XM_014127403.1	Cell GTP signaling	Guanine nucleotide binding protein	LOC106562494	-1.17804	-1.42655	-1.55577	-1.2667	-1.54264	-2.08641	1.1927	0.251656	-0.0674119	0.561888	0.546218	0.47132	0.799492	0.0543391	0.863156	0.788849	0.696747	1.16771	1.06827	0.661189
Ssa#XM_014202653.1	Cell GTP signaling	guanine nucleotide-binding protein G(o) subunit alpha-like (LOC106606440)	Ssa#XM_014202653.1	-1.0312	-1.43912	-1.59523		-1.60725	-2.23066	0.527604	0.78058	-0.62982	0.368072	0.602848	0.358531	-0.39361	1.06988	0.5334	1.2825	0.864942	1.08825	1.0507	0.399566
Ssa#XM_014148845.1	Cell GTP signaling	A-kinase anchor protein 13	LOC106573623	-0.360791	-1.52562	-1.58855	-1.6114	-2.14906	-1.7301	0.849037	0.643395	0.465809	0.844253	0.587543	0.428934	0.87322	0.552617	1.11407	0.931632	0.30786	0.513227	0.505029	0.348882
Ssa#XM_014183800.1	Cell GTP signaling	GTPase IMAP family member 2	LOC106592452	-1.40524	-1.59797	-1.24375	-1.44392	-1.54029	-1.6853	0.369687	0.197099	0.639599	0.37757	1.02963	0.811446	0.562136	0.630312	0.769241	0.403535	0.432367	1.00504	1.09379	0.595023
Ssa#XM_014127433.1	Cell GTP signaling	IQ motif containing GTPase activating protein 2	LOC100380768	-1.27201	-0.696684	-1.27656	-1.83565	-2.19155	-1.64399	0.555396	0.698348	0.754714	0.999969	0.572853	0.377599	1.11292	0.730292	0.554949	0.801449	0.062949	0.414911	0.685033	0.595053
Ssa#XM_014193042.1	Cell GTP signaling	DDB1- and CUL4-associated factor 5	LOC106601090	-0.264186	-0.996676	-2.86001	-2.43209	-1.00378	-1.32592	1.75035	1.5409	0.474876	2.60068	-1.62215	-0.732766	0.55801	0.144893	0.935937	1.68728	0.222318	1.35546	0.555341	-0.588506
Ssa#XM_014175804.1	Cell GTP signaling	RAB27A, member RAS oncogene family	LOC106587426	-0.818472	-0.908172	-1.14661	-1.55968	-1.73202	-2.51748	0.211027	0.793801	0.430459	0.356401	0.989844	0.653479	0.843809	0.960431	0.242604	0.442418	0.811655	0.627402	0.628777	0.69033
Ssa#XM_014194239.1	Cell GTP signaling	GTPase IMAP family member 4-like	LOC106601838	-0.892642	-1.17608	-1.34988	-1.45574	-1.48387	-2.30675	0.633142	0.324151	0.281468	0.1533	0.739189	0.692732	0.765814	0.64218	0.786253	0.454363	0.407698	0.893999	0.833508	1.05717
Ssa#XM_014127169.1	Cell GTP signaling	La-related protein 6	LOC106562346	-0.51031	-0.988379	-1.26954	-2.07786	-2.09137	-1.67484	1.18782	0.480847	-0.10845	0.550058	0.267683	0.561749	0.318906	0.896737	0.860321	1.12854	0.372763	0.663179	0.871802	0.560338
Ssa#NM_001139766.1	Cell GTP signaling	GTP-binding protein GEM,	gem	-1.22245	-1.66139	-1.67524	-1.43078	-1.56263	-1.0438	0.621117	0.745141	0.879735	0.786283	0.309892	0.0187207	0.906239	0.86057	0.805126	0.75968	0.55977	0.438902	0.476732	0.4284
Ssa#NM_001139766.1	Cell GTP signaling	GTP-binding protein GEM,	gem	-1.22245	-1.66139	-1.67524	-1.43078	-1.56263	-1.0438	0.621117	0.745141	0.879735	0.786283	0.309892	0.0187207	0.906239	0.86057	0.805126	0.75968	0.55977	0.438902	0.476732	0.4284
Ssa#NM_001173577.1	Cell GTP signaling	RAB22A, member RAS oncogene family	rab31	-0.58645	-1.22348	-1.28361	-1.58149	-1.78763	-2.07705	0.559156	0.444985	0.746511	0.138785	0.55989	0.318858	1.23815	0.633386	0.651138	0.640109	0.541685	0.902035	0.528062	0.636952
Ssa#XM_014173051.1	Cell GTP signaling	rac GTPase-activating protein 1-like	LOC106586148	0.00257728	-1.10275	-1.31861	-1.79675	-1.71862	-2.56959	0.755221	0.516552	0.244243	0.836367	0.567559	0.816968	0.00383628	0.509071	0.701749	0.567939	0.948701	0.623402	0.708275	0.70385
Ssa#NM_001140045.1	Cell GTP signaling	Guanine nucleotide binding protein	gbg12	-0.690319	-1.14146	-1.53237	-1.47304	-2.04977	-1.59827	0.635579	0.676859	0.47694	0.315281	0.794737	0.530513	0.791745	0.802913	0.754042	0.78216	0.567797	0.497362	0.493266	0.366036
Ssa#XM_014146373.1	Cell GTP signaling	RAB27A, member RAS oncogene family	LOC106572338	-0.474659	-1.20205	-0.978253	-2.05468	-1.89781	-1.86347	0.126136	1.08662	-0.0256542	0.950888	0.878683	0.594134	0.741788	0.606379	0.0999446	-0.0477122	0.714443	0.64738	0.993485	1.10442
Ssa#XM_014156712.1	Cell GTP signaling	circularly permutated Ras protein 1-like	LOC106578113	-1.4241	-1.49196	-1.45402	-1.35473		-1.6834	0.703937	0.382903	0.300178	0.867333	0.820691	0.590275	1.05228	0.129601	0.521051	0.591064	-0.393914	0.663001	0.506301	0.673497
Ssa#XM_014156712.1	Cell GTP signaling	circularly permutated Ras protein 1-like	LOC106578113	-1.4241	-1.49196	-1.45402	-1.35473		-1.6834	0.703937	0.382903	0.300178	0.867333	0.820691	0.590275	1.05228	0.129601	0.521051	0.591064	-0.393914	0.663001	0.506301	0.673497
Ssa#XM_014156712.1	Cell GTP signaling	circularly permutated Ras protein 1-like	LOC106578113	-1.4241	-1.49196	-1.45402	-1.35473		-1.6834	0.703937	0.382903	0.300178	0.867333	0.820691	0.590275	1.05228	0.129601	0.521051	0.591064	-0.393914	0.663001	0.506301	0.673497
Ssa#XM_014140953.1	Cell GTP signaling	RAR-related orphan receptor C b	LOC106569518	-0.339971	-1.09607	-1.32534	-1.59305	-1.59245	-2.48454	0.382579	0.703761	0.730323	-0.0323604	0.620674	0.528326	1.06625	0.80416	0.44065	0.44939	0.817118	0.600053	0.742088	0.578388
Ssa#XM_014173841.1	Cell GTP signaling	TBC1 domain family member 8B	LOC106586480	-1.20478	-1.16895	-1.07066	-1.57079	-1.49761	-1.91221	0.948349	0.970644	0.630529	0.514335	0.404444	0.11708	0.738307	0.799334	0.545294	0.914075	0.718935	0.42693	0.574683	0.122084
Ssa#XM_014128717.1	Cell GTP signaling	Regulator of G-protein signaling 3	LOC106563272	-1.35342	-1.03875	-0.991719	-1.35761	-1.413	-2.16624	0.373101	0.729877	0.494993	0.534142	0.765157	0.647071	1.22953	0.600553	0.217049	0.360042	0.148512	0.534552	0.92239	0.763768
Ssa#XM_014193488.1	Cell GTP signaling	Protein Daple	LOC106601343	-0.431916	-0.921299	-1.15009	-1.66484	-1.61511	-2.50679	0.983712	-0.245648	0.360333	0.731607	0.60892	0.457083	0.49194	0.547561	0.723864	0.825633	0.575779	0.728361	0.707536	0.793365
Ssa#XM_014193488.1	Cell GTP signaling	Protein Daple	LOC106601343	-0.431916	-0.921299	-1.15009	-1.66484	-1.61511	-2.50679	0.983712	-0.245648	0.360333	0.731607	0.60892	0.457083	0.49194	0.547561	0.723864	0.825633	0.575779	0.728361	0.707536	0.793365
Ssa#XM_014189960.1	Cell GTP signaling	Guanine nucleotide binding protein	gbg12	-0.578475	-0.923068	-1.41809	-1.61423	-2.02474	-1.57102	0.57807	0.767607	0.399612	0.223002	0.631913	0.691641	0.940509	0.736834	0.754164	0.471287	0.638832	0.528469	0.3112	0.456482
Ssa#XM_014169061.1	Cell GTP signaling	Regulator of G-protein signaling 5b	LOC106584144	-1.67934	-0.791056	-0.701613	-1.62786	-1.58272	-1.52015	0.835597	0.102434	1.32461	0.1489	0.561687	0.118596	1.37199	1.01194	0.712439	0.597585	0.284745	0.181626	0.336674	0.313899
Ssa#XM_014169061.1	Cell GTP signaling	Regulator of G-protein signaling 5b	LOC106584144	-1.67934	-0.791056	-0.701613	-1.62786	-1.58272	-1.52015	0.835597	0.102434	1.32461	0.1489	0.561687	0.118596	1.37199	1.01194	0.712439	0.597585	0.284745	0.181626	0.336674	0.313899
Ssa#XM_014162142.1	Cell GTP signaling	Transmembrane protein 87A	LOC100195029	-0.724997	-1.03772	-1.30423	-1.48107	-1.60668	-1.64589	0.266325	0.405435	0.369857	0.620641	0.792557	0.414871	0.557688	0.53251	0.269688	0.39946	0.568165	0.810559	0.852345	0.940483
Ssa#XM_014133707.1	Cell GTP signaling	ras association domain-containing protein 1-like	LOC106582799	-0.932076	-1.09062	-1.00749	-1.37677	-1.73367	-1.65707	0.495786	0.497113	0.707043	0.113299	0.915607	0.702212	0.670218	0.462373	0.291469	0.419823	0.67878	0.518303	0.620553	0.705095
Ssa#XM_014157292.1	Cell GTP signaling	Cdc42 guanine nucleotide exchange factor	arhg4	-0.582612	-1.23643	-1.38738	-1.17416	-1.59979	-1.76437	0.835952	0.580576	-0.523431	0.0609039	0.825029	0.867731	0.609471	0.550085	0.61622	0.621971	0.609349	0.662126	0.603309	0.825476
Ssa#XM_014168980.1	Cell GTP signaling	RAS-like, family 11, member B	rasl11b	-0.46048	-1.06908	-0.466486	-2.04261	-2.38142	-1.20891	0.810463	0.303244	0.932421	0.249971	0.344599	0.812883	0.240578	1.17258	0.636196	0.419645	-0.0951524	0.450443	0.616122	0.734984
Ssa#NM_001140550.1	Cell GTP signaling	G-protein coupled receptor 182	gp182	-0.827666	-1.12804	-1.11654	-1.34171	-1.38901	-1.79029	0.680336	0.383092	0.870444	-0.0801808	0.510129	0.203664	1.48653	0.159519	0.685663	0.533629	0.479833	0.917362	0.350349	0.412878
Ssa#XM_014139406.1	Cell GTP signaling	ras-related protein Rab-6B-like	LOC106568768	-0.519016	-1.07587	-1.31347	-1.56895	-1.32614	-1.75363	0.976224	0.540496	-0.20094	0.522635	0.578118	0.3544	0.121269	0.658533	0.887032	0.870832	0.455064	0.505237	0.810455	0.477717
Ssa#NM_001140225.1	Cell GTP signaling	EBV-induced G-protein coupled receptor 2	ebi2	-1.47232	-1.2628	-1.01057	-1.31351		-1.54643	0.470473	0.142241	1.0797	0.545745	0.253427	0.542867	1.99715	0.204643	0.206763	0.815187	-0.446032	0.897093	-0.460585	0.356976
Ssa#XM_014130536.1	Cell GTP signaling	Ras-related C3 botulinum toxin substrate 3b	LOC106564435	-1.55988	-1.26999	-0.734321	-1.28728		-1.73813	0.199058	-0.156096	1.41234	1.23954	0.534747	0.500153	1.4693	-0.458094	0.670208	0.760266	-0.563821	0.777517	-0.515311	0.719826
Ssa#XM_014130536.1	Cell GTP signaling	Ras-related C3 botulinum toxin substrate 3b	LOC106564435	-1.55988	-1.26999	-0.734321	-1.28728		-1.73813	0.199058	-0.156096	1.41234	1.23954	0.534747	0.500153	1.4693	-0.458094	0.670208	0.760266	-0.563821	0.777517	-0.515311	0.719826
Ssa#XM_014160575.1	Cell GTP signaling	SH2 domain-containing protein 3C	LOC106580024	-1.17148	-1.20721	-1.23743	-1.27212		-1.70097	0.317342	0.530744	-0.285962	-0.118551	0.754059	0.762517	1.25049	0.431089	0.263133	0.387786	0.649146	0.721915	0.406853	0.518668
Ssa#XM_014195275.1	Cell GTP signaling	GTPase IMAP family member 7	LOC106602576	-0.74194	-1.37812	-0.585366	-1.20186	-1.43229	-2.00853	0.700315	0.0869973	1.1714	0.631552	0.498007	0.694133	0.931917	0.20729	0.785708	0.542378	-0.0891286	0.588314	-0.13101	0.730242
Ssa#XM_014195275.1	Cell GTP signaling	GTPase IMAP family member 7	LOC106602576	-0.74194	-1.37812	-0.585366	-1.20186	-1.43229	-2.00853	0.700315	0.0869973	1.1714	0.631552	0.498007	0.694133	0.931917	0.20729	0.785708	0.542378	-0.0891286	0.588314	-0.13101	0.730242
Ssa#XM_014203613.1	Cell GTP signaling	GTPase IMAP family member 7-like	LOC106607051	-0.611889	-0.744535	-0.748849	-1.53219	-1.81381	-1.89531	0.175979	0.633607	0.294802	0.533844	0.680147	0.434773	1.01393	0.78262	0.628134	0.443358	0.358105	0.33992	0.698739	0.328646
Ssa#XM_014212750.1	Cell GTP signaling	RAB33B, member RAS oncogene family a	LOC106611995	0.208164	-0.311681	-1.08285	-1.89834	-1.55367	-2.69952	0.534468	0.814642	0.209379	0.503253	0.617254	0.622273	0.316352	0.594514	0.387963	0.336036	1.11896	0.368118	0.533706	0.380989
Ssa#XM_014127203.1	Cell GTP signaling	ras-related and estrogen-regulated growth inhibitor-like protein	LOC106562363	-1.21823	-1.3576	-1.05943	-1.11749	-1.14542	-1.43297	0.464319	0.118065	0.521275	-0.30903	0.285575	1.06478	2.03529	-0.338671	1.13688	0.381366	0.103336	0.878318	0.0797161	0.909924
Ssa#XM_014183752.1	Cell GTP signaling	GTPase IMAP family member 2	LOC106592411	-1.14988	-1.43744	-1.14993	-1.04721	-1.07719	-1.41797	0.395197	0.0930294	0.631697	0.375849	0.851095	0.637643	0.571427	0.266774	0.860768	0.355848	0.241814	0.655807	0.990063	0.352606
Ssa#XM_014180307.1	Cell GTP signaling	G-protein coupled receptor family C group 5 member C-like	LOC106589894	-0.783102	-1.14529	-1.03142	-1.30972	-1.24621	-1.6593	0.605663	0.392498	0.455715	0.385261	0.717454	0.413167	1.22832	0.0545405	0.583238	0.73123	0.280935	0.520522	0.361295	0.44519
Ssa#XM_014178920.1	Cell GTP signaling	RAS guanyl releasing protein 3	LOC106589171	-0.896128	-1.09998	-1.10171	-1.33094	-1.29644	-1.44275	0.784958	0.638204	0.192758	0.369324	0.559175	0.512379	0.402118	1.00211	0.32242	0.348296	1.01251	0.417162	0.350359	0.256169
Ssa#NM_001141733.1	Cell GTP signaling	GDP dissociation inhibitor 2	gdib	-0.608014	-0.788874	-0.884881	-1.57985	-1.67917	-1.61417	0.528435	0.19615	0.755934	0.274417	0.560643	0.347789	0.610815	0.462715	0.809995	0.5994	0.457846	0.680534	0.56014	0.310145
Ssa#XM_014197482.1	Cell GTP signaling	Guanine nucleotide binding protein	LOC106574143	-0.577266	-0.868808	-0.713067	-1.36215	-1.43401	-2.17355	0.180149	0.394631	0.786484	0.164695	0.755389	0.634283	0.863374	0.645802	0.301419	0.155786	0.355826	0.579043	0.679385	0.632574
Ssa#XM_014210939.1	Cell GTP signaling	Zinc finger_ BED domain containing 4	LOC106611074	-0.845671	-0.683338	-0.945424	-1.17385	-1.75965	-1.66327	0.673357	0.46703	0.932349	0.265434	0.771986	0.487328	0.27582	1.06445	0.319188	0.37831	0.635248	0.0658027	0.377997	0.356917
Ssa#XM_014190088.1	Cell GTP signaling	RAB11a, member RAS oncogene family, like	LOC106599038	-1.5871	-0.852411	-0.981381	-0.729268	-1.37678	-1.53804	-0.0590727	0.565246	1.59698	0.168961	0.660539	0.366604	0.854992	0.651217	-0.0446797	0.218498	0.406279	0.489639	0.75676	0.433016
Ssa#XM_014190088.1	Cell GTP signaling	RAB11a, member RAS oncogene family, like	LOC106599038	-1.5871	-0.852411	-0.981381	-0.729268	-1.37678	-1.53804	-0.0590727	0.565246	1.59698	0.168961	0.660539	0.366604	0.854992	0.651217	-0.0446797	0.218498	0.406279	0.489639	0.75676	0.433016
Ssa#XM_014132010.1	Cell GTP signaling	Ras association	LOC106565172	-0.898384	-1.01124	-1.123	-1.16337	-1.26974	-1.59195	0.578046	0.480166	0.510548	0.545394	0.337289	0.189014	0.880131	0.78017	0.355015	0.726546	-0.19945	0.636149	0.857601	0.381052
Ssa#NM_001140477.1	Cell GTP signaling	ADP-ribosylation factor-like protein 4C	arl4c	0.0560256	-0.829042	-1.37822	-1.22778	-1.98078	-1.64702	0.486832	0.450302	0.432178	-0.101531	0.782996	0.227	0.977989	0.363313	0.569585	0.51465	0.408981	0.778071	0.549291	0.567141
Ssa#NM_001140477.1	Cell GTP signaling	ADP-ribosylation factor-like protein 4C	arl4c	0.0560256	-0.829042	-1.37822	-1.22778	-1.98078	-1.64702	0.486832	0.450302	0.432178	-0.101531	0.782996	0.227	0.977989	0.363313	0.569585	0.51465	0.408981	0.778071	0.549291	0.567141
Ssa#XM_014136314.1	Cell GTP signaling	Rap1 GTPase-activating protein 1	LOC106567251	-0.155484	-1.19728	-1.26173	-1.33057	-1.29008	-1.71393	1.16616	0.378911	-0.0684918	0.391831	0.659464	0.449963	0.316851	0.128049	0.582745	0.549465	0.478067	0.683674	0.772543	0.45987
Ssa#NM_001141311.1	Cell GTP signaling	Regulator of G-protein signaling 18	rgs18	-1.11643	-1.68795	-1.16435	-0.714221	-1.13051	-1.12784	0.0877936	0.337955	0.8247	0.681599	0.455033	0.856419	1.01131	0.328119	0.230057	0.0585391	0.0740745	0.814049	0.360481	0.821151
Ssa#XM_014173279.1	Cell GTP signaling	Rap guanine nucleotide exchange factor 4	LOC106586233	-0.510616	-0.925464	-0.878656	-1.49614	-1.27031	-1.83013	0.534544	0.621096	0.601768	-0.131407	0.45423	0.489998	0.307649	1.08655	0.406697	0.305891	1.10144	0.445704	0.390033	0.297109
Ssa#XM_014166109.1	Cell GTP signaling	Ras homolog gene family, member Ac	LOC106582735	-0.74377	-0.935192	-1.09014	-1.31075	-1.60918	-1.21327	0.682499	0.205309	1.3083	0.224168	0.661591	0.405798	1.16707	0.189004	0.43714	0.671589	0.22767	0.302465	0.215317	0.204391
Ssa#NM_001140706.1	Cell GTP signaling	Ras-related protein Rab-39B	rb39b	-0.58241	-1.18199	-1.26443		-1.27379	-1.72884	0.612683	0.518076	0.0856009	0.0482275	0.674109	0.499342	-0.226288	1.10269	1.06434	0.202593	0.681056	0.1646	0.505106	0.0993114
Ssa#XM_014174293.1	Cell GTP signaling	Ras and Rab interactor 2	LOC106586723	-0.838348	-0.926455	-1.16902	-1.22956	-1.1397	-1.54112	0.124036	0.929052	-0.456709	0.791336	0.919137	0.706558	0.499694	1.15979	-0.270336	0.0605964	0.654258	0.959287	0.413226	0.3543
Ssa#XM_014180803.1	Cell GTP signaling	Regulator of G-protein signaling 20	LOC106590152	-0.77266		-1.37719		-1.2347	-1.67758	0.766958	0.367357	-0.17147	0.458732	0.040958	0.131314	0.0161828	0.614901	0.5734	0.421584	0.692062	0.275135	0.829541	0.045479
Ssa#XM_014163740.1	Cell GTP signaling	rho GTPase-activating protein 42-like	LOC106581608	0.00899585	-0.43942	-1.28811	-1.66592	-1.1609	-2.26347	0.532561	0.711956	0.218219	0.371524	0.347704	0.123644	0.489475	0.563462	0.203763	0.706676	0.908843	0.758558	0.347145	0.525288
Ssa#XM_014164691.1	Cell GTP signaling	AF4/FMR2 family, member 3	aff3	-1.1226	-1.26824	-0.902162	-1.15443	-1.22807	-1.10302	1.06612	0.0297216	0.605203	-0.326567	0.290516	0.298651	0.225067	0.72386	0.608178	0.979871	0.820066	0.645324	0.406465	0.406051
Ssa#NM_001140502.1	Cell GTP signaling	Rho GTPase-activating protein 18	arhgap18	-0.643429	-0.712071	-0.853142	-1.31334	-1.67982	-1.54886	0.341545	0.748227	1.2127	0.0967173	0.350033	0.193351	0.819749	0.726394	0.650099	0.512287	0.508097	0.241128	0.231044	0.119301
Ssa#XM_014137728.1	Cell GTP signaling	Guanine nucleotide binding protein	LOC106574143	-0.425072	-1.08921	-0.650767	-1.24849	-1.41761	-1.89304	0.383299	0.368472	0.899458	0.300206	0.93491	0.472995	0.715116	0.301437	0.227935	0.121945	0.276446	0.556552	0.533651	0.631783
Ssa#XM_014201820.1	Cell GTP signaling	Ras-associating and dilute domain-containing protein - Ident 28	LOC106605844	-1.05528	-1.18504	-0.455892	-0.791865	-1.11136	-2.12167	0.395103	0.148775	0.445773	0.222375	0.817162	0.413073	1.362	0.128381	0.511433	0.690488	-0.309575	0.439916	0.652368	0.803841
Ssa#XM_014210482.1	Cell GTP signaling	GTP cyclohydrolase 1 feedback regulatory protein-like	LOC106610850	-0.809686	-1.25426	-1.11396	-0.92306	-1.87105	-0.738365	-0.102954	0.250739	0.783272	0.376666	0.322934	0.571761	0.966177	0.45998	0.82423	0.564499	-0.077045	0.761992	0.28361	0.724519
Ssa#XM_014210482.1	Cell GTP signaling	GTP cyclohydrolase 1 feedback regulatory protein-like	LOC106610850	-0.809686	-1.25426	-1.11396	-0.92306	-1.87105	-0.738365	-0.102954	0.250739	0.783272	0.376666	0.322934	0.571761	0.966177	0.45998	0.82423	0.564499	-0.077045	0.761992	0.28361	0.724519
Ssa#XM_014160719.1	Cell GTP signaling	Guanine nucleotide binding protein	LOC106613802	0.296768	-0.669316	-1.29486	-1.49749	-1.43092	-2.10828	0.239842	0.755486	-0.0968173	0.847082	0.361164	0.0848446	0.5189	0.894163	0.390969	0.547126	0.540613	0.599416	0.744865	0.276438
Ssa#XM_014123049.1	Cell GTP signaling	Regulator of G-protein signaling 5b	LOC106560296	-1.45802	-0.32818	-0.232124	-1.4308	-1.39174	-1.7541	0.230163	0.394283	1.69339	0.19106	0.357844	0.230357	1.9258	0.0336656	0.565213	0.594427	-0.0295294	0.184267	0.111187	0.112866
Ssa#XM_014166492.1	Cell GTP signaling	Rho GTPase-activating protein 39	LOC106582900	-0.705855	-0.755895	-0.883072	-1.21897	-1.45556	-1.55856	0.666501	0.280718	0.699052	-0.774451	0.88817	0.726213	0.526687	0.548593	0.400618	0.446655	0.566866	0.695337	0.405672	0.501278
Ssa#XM_014166492.1	Cell GTP signaling	Rho GTPase-activating protein 39	LOC106582900	-0.705855	-0.755895	-0.883072	-1.21897	-1.45556	-1.55856	0.666501	0.280718	0.699052	-0.774451	0.88817	0.726213	0.526687	0.548593	0.400618	0.446655	0.566866	0.695337	0.405672	0.501278
Ssa#XM_014138623.1	Cell GTP signaling	Guanine nucleotide binding protein	LOC106585634	-0.79123	-0.740081	-0.814265	-1.32589	-1.74281	-1.15986	0.693772	0.437146	0.888383	-0.125376	0.612881	0.279047	0.57984	0.45856	0.851025	0.734944	0.48074	0.266151	0.132868	0.284168
Ssa#XM_014141617.1	Cell GTP signaling	Guanine nucleotide exchange factor VAV2	LOC106569900	-0.458346	-0.338103	-0.72383	-1.65393	-1.4462	-1.91834	0.68979	0.36248	0.989075	-0.101862	0.221804	0.373558	0.452316	0.514394	0.431743	0.741183	0.508743	0.613596	0.59931	0.142621
Ssa#XM_014143987.1	Cell GTP signaling	Rho GTPase-activating protein	tagap	-1.2485	-1.13612	-0.878607			-1.57098	0.0334199	0.192013	0.712812	0.456501	0.234618	0.404621	1.11067	0.190854	0.337233	0.483064	-0.208847	0.530634	-0.241131	0.597747
Ssa#XM_014143987.1	Cell GTP signaling	Rho GTPase-activating protein	tagap	-1.2485	-1.13612	-0.878607			-1.57098	0.0334199	0.192013	0.712812	0.456501	0.234618	0.404621	1.11067	0.190854	0.337233	0.483064	-0.208847	0.530634	-0.241131	0.597747
Ssa#XM_014143987.1	Cell GTP signaling	Rho GTPase-activating protein	tagap	-1.2485	-1.13612	-0.878607			-1.57098	0.0334199	0.192013	0.712812	0.456501	0.234618	0.404621	1.11067	0.190854	0.337233	0.483064	-0.208847	0.530634	-0.241131	0.597747
Ssa#XM_014167100.1	Cell GTP signaling	Guanine nucleotide binding protein	Ssa#XM_014167100.1	-0.124658	-0.730206	-0.509792	-1.32398	-1.77398	-2.04529	0.930804	-0.0207556	0.558393	-0.168528	0.472413	0.648597	0.844539	0.157814	0.68871	0.502376	-0.0696696	0.196979	0.953378	0.81285
Ssa#NM_001139881.1	Cell GTP signaling	RAS guanyl releasing protein 3	grp2	-1.24933	-1.21641	-0.832716		-1.06664	-1.32338	0.225032	0.421695	0.838605	0.0276926	0.194448	0.379379	1.75551	0.342217	0.341795	0.55846	-0.184684	0.763386	-0.273313	0.298236
Ssa#NM_001139881.1	Cell GTP signaling	RAS guanyl releasing protein 3	grp2	-1.24933	-1.21641	-0.832716		-1.06664	-1.32338	0.225032	0.421695	0.838605	0.0276926	0.194448	0.379379	1.75551	0.342217	0.341795	0.55846	-0.184684	0.763386	-0.273313	0.298236
Ssa#XM_014128552.1	Cell GTP signaling	Guanine nucleotide-binding protein G	Ssa#XM_014128552.1	-0.680683	-1.07605	-0.763486	-1.37817	-0.946514	-1.62909	0.444361	0.492043	0.797738	0.395771	0.00815618	0.358152	1.20547	0.758833	0.371586	0.333029	-0.0437393	0.805174	0.225926	0.321515
Ssa#XM_014128695.1	Cell GTP signaling	G-protein signalling modulator 2	LOC106563264	-0.260092	-0.623413	-1.24055	-1.00987	-1.75784	-1.54895	0.735427	0.526412	0.903857	0.336005	0.789226	0.360419	0.207263	0.232246	0.893432	0.686506	0.0694263	0.386099	0.0461091	0.268269
Ssa#XM_014191432.1	Cell GTP signaling	Rap guanine nucleotide exchange factor	LOC106600087	-0.170868	-0.884123	-0.648905	-1.3923	-1.21584	-2.1195	0.198592	0.514503	-0.185421	0.789393	0.517164	0.591285	0.108631	0.711295	0.545855	0.484149	0.0760343	0.627112	0.671484	0.78147
Ssa#XM_014189573.1	Cell GTP signaling	regulator of G-protein signaling 21-like	LOC106598526	-1.4389	-1.11936	-0.756463	-1.2668		-1.02597	0.457045	0.451275	1.31041	0.0724059	0.68334	1.06945	1.20389	0.0811468	-0.151842	-0.141906	-0.684654	0.240961	0.0993848	0.916582
Ssa#XM_014189573.1	Cell GTP signaling	regulator of G-protein signaling 21-like	LOC106598526	-1.4389	-1.11936	-0.756463	-1.2668		-1.02597	0.457045	0.451275	1.31041	0.0724059	0.68334	1.06945	1.20389	0.0811468	-0.151842	-0.141906	-0.684654	0.240961	0.0993848	0.916582
Ssa#XM_014189573.1	Cell GTP signaling	regulator of G-protein signaling 21-like	LOC106598526	-1.4389	-1.11936	-0.756463	-1.2668		-1.02597	0.457045	0.451275	1.31041	0.0724059	0.68334	1.06945	1.20389	0.0811468	-0.151842	-0.141906	-0.684654	0.240961	0.0993848	0.916582
Ssa#NM_001140441.1	Cell GTP signaling	Regulator of G-protein signalling 14 - Ident 43	rgs14	-1.13664	-1.07964	-1.00931			-1.48534	-0.0956688	0.333224	0.525558	0.0834099	0.0543011	-0.0628051	0.903212	0.0935783	0.751841	1.85109	-0.383659	1.15367	-0.481211	-0.0155945
Ssa#NM_001140441.1	Cell GTP signaling	Regulator of G-protein signalling 14 - Ident 43	rgs14	-1.13664	-1.07964	-1.00931			-1.48534	-0.0956688	0.333224	0.525558	0.0834099	0.0543011	-0.0628051	0.903212	0.0935783	0.751841	1.85109	-0.383659	1.15367	-0.481211	-0.0155945
Ssa#XM_014154520.1	Cell GTP signaling	RAS guanyl releasing protein 3	LOC106576952	-0.977804	-1.06197	-0.660457	-0.927108	-1.08675	-1.6441	0.453877	0.349208	0.561493	-0.0715541	0.663437	0.53261	0.707391	0.506131	0.0976916	0.0166436	0.404828	0.700838	0.628155	0.807453
Ssa#XM_014175801.1	Cell GTP signaling	Guanine nucleotide binding protein	Ssa#XM_014175801.1	-0.362139	-0.876567	-1.58204	-1.64058	-0.501798	-1.382	0.505834	0.378254	-0.650316	0.402673	0.187389	0.542147	0.0743838	0.93023	0.625313	0.781544	0.721251	0.506287	0.703071	0.637057
Ssa#XM_014200754.1	Cell GTP signaling	Ras GTPase-activating protein SynGAP	LOC106605281	0.0987533	-1.09279	-1.54473	-1.41485	-0.950421	-1.40648	1.30443	1.67632	0.248345	2.13942	-1.55269	-0.714831	0.0861583	-0.458896	0.984349	1.59116	-0.31312	1.51314	0.263916	-0.457175
Ssa#XM_014133701.1	Cell GTP signaling	Regulator of G-protein signaling 3	LOC106565973	-0.323358	-0.42105	-0.75036	-1.33735	-1.7852	-1.68645	0.547809	0.451235	1.00215	0.00240294	0.757873	0.717149	0.516697	0.405886	0.392109	0.372639	0.302889	0.0764055	0.259168	0.499368
Ssa#XM_014127578.1	Cell GTP signaling	IQ motif containing GTPase activating protein 2	LOC106562619	-0.770949	-0.672533	-0.952141	-0.946671	-1.45338	-1.48423	0.467458	0.228351	0.576168	1.02326	0.562431	0.645813	0.546738	-0.626398	0.536331	0.792387	0.0436801	0.263049	0.527607	0.693033
Ssa#XM_014175888.1	Cell GTP signaling	Anoctamin-9	LOC106587474	-0.523643	-0.978553	-0.844317	-1.17468	-1.04234	-1.71547	0.924895	0.56648	0.421683	0.370787	0.307739	0.0715604	0.242871	0.658209	0.489819	0.569414	0.811174	0.110244	0.55744	0.176691
Ssa#XM_014176000.1	Cell GTP signaling	Related RAS viral	LOC106587534	-0.0763319	-0.471108	-1.41858	-1.22292	-1.36662	-1.67769	0.408624	0.694132	-0.0471162	0.414471	0.373826	0.335036	0.510085	0.589781	0.47438	0.744454	0.370401	0.445798	0.566031	0.353345
Ssa#XM_014145674.1	Cell GTP signaling	Guanine nucleotide binding protein	LOC106613499	-0.641715	-0.604888	-1.01366	-1.40265	-1.31387	-1.23853	0.462014	0.605632	0.644263	0.169198	0.137265	0.25612	0.650138	0.765619	0.47047	0.427505	0.409529	0.366349	0.594175	0.257053
Ssa#XM_014129333.1	Cell GTP signaling	Rho GTPase-activating protein 31	arhgap31	-0.23421	-1.16194	-0.84351	-1.11633	-1.51212	-1.33978	0.6939	-0.011085	0.294324	-0.349549	0.727826	0.409075	0.942086	0.210831	0.465555	0.557636	0.254905	0.645595	0.509406	0.857403
Ssa#NM_001173657.1	Cell GTP signaling	DIRAS family, GTP-binding RAS-like 1b	diras2	-0.888666	-1.10417	-0.795799	-1.04941	-0.890648	-1.38767	0.0979795	0.586013	0.606714	0.304097	0.414149	0.0133374	0.847639	0.587032	0.424173	0.189346	0.309494	0.636933	0.675155	0.424306
Ssa#XM_014210101.1	Cell GTP signaling	Rho GTPase-activating protein 27	LOC106610657	-0.0101558	-0.79188	-0.885024	-1.50745	-1.07766	-1.82534	0.464217	0.846325	1.15152	0.450119	0.404998	0.166086	0.225589	0.94095	0.465699	0.0806416	0.148716	0.187703	0.103411	0.461549
Ssa#GRASP221219675	Cell GTP signaling	GTPase IMAP family member 7-like	LOC106602215	-0.744353	-0.538773	0.106874	-1.5764	-1.21744	-2.05892	0.688834	-0.0045849	1.43372	0.100934	0.0430092	0.288438	-0.485405	-0.19208	0.785566	0.902069	0.522593	0.869448	0.0242391	1.05223
Ssa#GRASP221219675	Cell GTP signaling	GTPase IMAP family member 7-like	LOC106602215	-0.744353	-0.538773	0.106874	-1.5764	-1.21744	-2.05892	0.688834	-0.0045849	1.43372	0.100934	0.0430092	0.288438	-0.485405	-0.19208	0.785566	0.902069	0.522593	0.869448	0.0242391	1.05223
Ssa#GRASP221219675	Cell GTP signaling	GTPase IMAP family member 7-like	LOC106602215	-0.744353	-0.538773	0.106874	-1.5764	-1.21744	-2.05892	0.688834	-0.0045849	1.43372	0.100934	0.0430092	0.288438	-0.485405	-0.19208	0.785566	0.902069	0.522593	0.869448	0.0242391	1.05223
Ssa#NM_001173746.1	Cell GTP signaling	CI150 protein	ci150	-0.0570562	-0.798112	-0.820023	-1.35939	-1.10371	-1.86599	0.787285	0.621405	0.864527	-0.0338773	0.345363	0.108309	0.324762	0.6065	0.496644	0.234752	0.79447	0.383128	0.445724	0.0252921
Ssa#NM_001173746.1	Cell GTP signaling	CI150 protein	ci150	-0.0570562	-0.798112	-0.820023	-1.35939	-1.10371	-1.86599	0.787285	0.621405	0.864527	-0.0338773	0.345363	0.108309	0.324762	0.6065	0.496644	0.234752	0.79447	0.383128	0.445724	0.0252921
Ssa#XM_014205198.1	Cell GTP signaling	G protein-coupled receptor 126	LOC106607820	0.0928435	-0.420131	-0.659071	-1.55336	-1.82993	-1.52232	0.630458	0.277349	0.965781	0.0775798	0.54383	0.181611	0.638838	0.314543	0.594593	0.643594	0.521477	0.0898298	0.254445	0.158039
Ssa#XM_014211982.1	Cell GTP signaling	Mastermind-like protein 1	maml1	-0.503447	-1.07028	-1.10106	-1.01687	-0.872329	-1.23536	0.363373	0.72128	-0.285742	0.590386	0.377356	0.319751	0.377141	0.589421	0.464164	0.342266	0.492192	0.372207	0.716565	0.358973
Ssa#XM_014193720.1	Cell GTP signaling	ras-associating and dilute domain-containing protein-like	LOC106601494	-0.390549	-0.888513	-0.603035	-1.0266	-1.2197	-1.66987	0.66471	0.390607	0.775413	-0.0165475	0.236968	-0.131651	1.11684	0.294762	0.624545	0.385779	0.204307	0.629385	0.379639	0.243501
Ssa#XM_014165510.1	Cell GTP signaling	Rho GTPase activating protein 15	rhg15	-1.15934	-0.7537	-0.570845	-0.882576	-1.08392	-1.33841	-0.26908	0.099843	0.696116	0.693423	0.373898	0.807917	1.38317	0.132482	0.1728	0.435845	-0.116467	0.879398	-0.14163	0.641063
Ssa#XM_014126029.1	Cell GTP signaling	Guanine nucleotide binding protein	LOC106561786	-0.309566	-1.02087	-0.990195	-1.01963	-0.990785	-1.40078	0.310221	0.368268	0.230856	0.888124	0.177036	-0.00740476	0.330904	0.51377	0.393354	0.26574	0.524911	0.539872	0.764869	0.431292
Ssa#XM_014203506.1	Cell GTP signaling	RAB37, member RAS oncogene family, isoform CRA_e;	LOC106606976	-0.803613	-1.04058	-0.859672			-1.45574	-0.0210729	0.136278	0.404693	0.462803	0.473228	0.281931	0.291602	0.318277	-0.0204677	0.204121	0.0991419	0.599438	0.530393	0.399236
Ssa#XM_014200053.1	Cell GTP signaling	Guanine nucleotide-binding protein subunit beta-2-like 1	LOC106604916	-1.40704	-0.739798	-0.178874	-1.11478	-0.559031	-1.57674	0.246464	0.500367	0.424683	0.067452	0.803631	0.48894	0.623963	0.326055	0.00515146	0.0606498	0.553933	0.600526	0.418075	0.456356
Ssa#XM_014126703.1	Cell GTP signaling	Ras association (RalGDS/AF-6) domain family 8 - Ident 25	LOC106562108	-0.919953	-1.00608	-0.82148			-1.3449	0.702617	0.0168471	0.16024	-0.00742632	0.324708	0.0208095	0.330559	0.387438	0.304499	0.474873	0.156896	0.37446	0.588127	0.257764
Ssa#XM_014182464.1	Cell GTP signaling	GTPase IMAP family member 5-like	LOC106591245	-1.19682	-0.687244	-0.777646	-1.06111	-0.239881	-1.53112	0.483099	0.338675	0.240623	0.492707	-0.484681	0.439286	0.499466	1.37216	-0.584814	0.0769052	0.610226	0.399924	1.26908	0.34118
Ssa#XM_014132336.1	Cell GTP signaling	SLIT-ROBO Rho GTPase-activating protein 2	LOC106565341	0.0541205	-0.838274	-0.48407	-1.23263	-1.245	-1.74012	0.390264	0.37737	-0.38963	0.381251	0.569584	0.351888	0.501642	0.263387	0.606675	0.439593	0.331643	0.487948	0.442429	0.731936
Ssa#XM_014181907.1	Cell GTP signaling	Ras-related protein Rab-27A	LOC106590748	-0.834694	-0.851626	-0.62737	-0.972394	-0.924894	-1.21848	0.0779757	0.589826	0.363281	1.09728	0.300207	0.155975	0.546409	0.416759	0.325151	0.409459	0.427375	0.420471	0.0917187	0.207584
Ssa#XM_014174784.1	Cell GTP signaling	G-protein coupled receptor 56-like	LOC106586999	-1.06038	-0.806652	-0.655454			-1.45645	-0.396259	0.120283	1.43261	0.389404	0.209543	-0.278622	0.519664	0.0133005	0.0359063	1.0219	-0.424913	0.696712	-0.187642	0.827034
Ssa#XM_014174784.1	Cell GTP signaling	G-protein coupled receptor 56-like	LOC106586999	-1.06038	-0.806652	-0.655454			-1.45645	-0.396259	0.120283	1.43261	0.389404	0.209543	-0.278622	0.519664	0.0133005	0.0359063	1.0219	-0.424913	0.696712	-0.187642	0.827034
Ssa#XM_014174784.1	Cell GTP signaling	G-protein coupled receptor 56-like	LOC106586999	-1.06038	-0.806652	-0.655454			-1.45645	-0.396259	0.120283	1.43261	0.389404	0.209543	-0.278622	0.519664	0.0133005	0.0359063	1.0219	-0.424913	0.696712	-0.187642	0.827034
Ssa#XM_014174784.1	Cell GTP signaling	G-protein coupled receptor 56-like	LOC106586999	-1.06038	-0.806652	-0.655454			-1.45645	-0.396259	0.120283	1.43261	0.389404	0.209543	-0.278622	0.519664	0.0133005	0.0359063	1.0219	-0.424913	0.696712	-0.187642	0.827034
Ssa#XM_014129581.1	Cell GTP signaling	Oligophrenin 1 - Ident 27	LOC106563746	-0.0646007	-0.33344	-0.794219		-1.14078	-2.35649	0.175754	1.0205	-0.35369	0.537429	0.238842	0.413792	0.223092	0.87667	-0.0131893	-0.391831	0.833754	0.157688	0.674645	0.29607
Ssa#XM_014204620.1	Cell GTP signaling	rho-related GTP-binding protein RhoB-like	LOC106607565	-0.153565	-0.349144	-0.544318	-1.37829	-1.26976	-1.60699	0.422638	0.485205	0.374946	0.299431	0.137957	0.38061	0.83859	0.369704	0.495161	0.464932	0.147046	0.320262	0.234087	0.331495
Ssa#XM_014209787.1	Cell GTP signaling	GTPase IMAP family member 5-like	LOC106610420	-0.82975	-0.344399	-0.115592	-1.28306	-1.05221	-1.64726	0.210727	0.371227	1.02427	0.358647	-0.0847672	0.713216	-0.209521	0.175638	-0.166756	-0.0985582	0.541844	1.11854	0.040028	1.27774
Ssa#XM_014209787.1	Cell GTP signaling	GTPase IMAP family member 5-like	LOC106610420	-0.82975	-0.344399	-0.115592	-1.28306	-1.05221	-1.64726	0.210727	0.371227	1.02427	0.358647	-0.0847672	0.713216	-0.209521	0.175638	-0.166756	-0.0985582	0.541844	1.11854	0.040028	1.27774
Ssa#XM_014209787.1	Cell GTP signaling	GTPase IMAP family member 5-like	LOC106610420	-0.82975	-0.344399	-0.115592	-1.28306	-1.05221	-1.64726	0.210727	0.371227	1.02427	0.358647	-0.0847672	0.713216	-0.209521	0.175638	-0.166756	-0.0985582	0.541844	1.11854	0.040028	1.27774
Ssa#XM_014169656.1	Cell GTP signaling	RAR-related orphan receptor C b	LOC106584392	-0.593549	-0.953202	-0.764487	-0.734307	-0.685743	-1.4205	-0.0364076	0.0637934	-0.0679344	-0.430179	0.827686	0.459545	0.910072	0.702078	0.171665	0.294492	0.667053	0.591559	0.474131	0.524236
Ssa#XM_014169656.1	Cell GTP signaling	RAR-related orphan receptor C b	LOC106584392	-0.593549	-0.953202	-0.764487	-0.734307	-0.685743	-1.4205	-0.0364076	0.0637934	-0.0679344	-0.430179	0.827686	0.459545	0.910072	0.702078	0.171665	0.294492	0.667053	0.591559	0.474131	0.524236
Ssa#XM_014173565.1	Cell GTP signaling	opsin-5-like	LOC106586364	-0.637149	-0.859953	-0.967766			-1.32449	0.0660569	0.112452	-0.0428014	0.471495	0.0780649	0.37391	0.401246	0.818466	0.128646	0.251621	0.0562139	0.175323	0.820695	0.0779679
Ssa#XM_014150286.1	Cell GTP signaling	rho GTPase-activating protein 6-like	LOC106574412	-0.799016	-1.11394	-0.846162	-0.842097	-0.703626	-0.808789	0.0282902	0.775373	-0.274927	-0.187269	0.314061	0.676745	1.01873	0.917053	-0.124346	0.316857	0.547098	0.810566	0.117538	0.177859
Ssa#XM_014162214.1	Cell GTP signaling	Rap1 GTPase-activating protein 1	LOC106580794	-0.31286	-1.23257	-0.961878	-1.06191	-0.987967	-0.51225	0.692107	0.359514	-0.232702	0.0507167	0.275224	-0.0567597	0.656462	0.389884	0.813061	0.253908	0.430266	0.456956	0.422887	0.557901
Ssa#XM_014176035.1	Cell GTP signaling	DENN domain-containing protein 5B	LOC106587543	0.0358021	-0.465501	-0.675204	-1.14394	-0.999455	-1.80605	0.810062	0.420466	0.0913783	0.0582023	0.325609	0.333476	0.657887	-0.028635	0.456947	0.347279	0.33862	0.426042	0.454744	0.362262
Ssa#XM_014166235.1	Cell GTP signaling	ras association domain-containing protein 1-like	LOC106582799	-0.80941	-0.888431	-0.389594	-0.594454	-0.933659	-1.39518	-0.209894	0.00525937	0.808508	0.41258	1.03202	0.444374	0.421466	0.303896	0.0765525	0.16462	0.116621	0.28731	0.316853	0.830558
Ssa#XM_014201019.1	Cell GTP signaling	Triple functional domain	LOC106605411	-0.522273	-0.714195	-0.529553	-1.09404	-0.843199	-1.28213	0.416387	0.225263	0.537234	0.0639052	0.673603	0.569146	0.420166	-0.00488011	0.325111	0.293398	0.220817	0.329913	0.465475	0.449837
Ssa#XM_014203040.1	Cell GTP signaling	Rho GTPase-activating protein 17	LOC106606690	-0.745707	-0.792949	-0.808001			-1.28857	0.269601	0.0858503	0.207718	-0.0782924	0.437891	0.168976	0.391119	0.383292	0.347578	0.480557	0.102211	0.40937	0.28897	0.140384
Ssa#XM_014151720.1	Cell GTP signaling	RAB9A, member RAS oncogene family	LOC106575287	-0.523357	0.140689	-1.08308	-0.847105	-1.06807	-1.43214	0.734676	0.405266	-0.701497	0.39129	0.44785	0.211435	0.044409	0.734674	-0.00633316	-0.039136	0.852356	0.215808	0.811322	0.710932
Ssa#XM_014126583.1	Cell GTP signaling	adhesion G-protein coupled receptor G5-like	LOC106562046	-0.606983	-0.755936	-0.681421	-0.68799	-0.751511	-1.2896	0.128618	0.363014	-0.325465	0.393913	0.777294	0.460816	0.0261985	0.35353	0.197577	0.21196	0.520054	0.469592	0.387174	0.809171
Ssa#XM_014172870.1	Cell GTP signaling	C-type mannose receptor 2	LOC106586050	-0.969164	-0.871795	-0.53768	-0.690688	-1.16116	-0.506751	0.0823428	0.059634	1.34008	0.208417	0.124649	0.268418	1.44532	-0.163729	0.266037	0.659815	-0.528821	0.764321	-0.15206	0.362831
Ssa#XM_014137981.1	Cell GTP signaling	G protein-coupled receptor kinase 5	LOC106568006	-0.569571	-0.45011	-1.10418	-0.617062	-0.703006	-1.29275	-0.11669	0.922895	-0.556083	0.601111	0.543289	0.753022	0.878883	0.89177	-0.298789	-0.0663911	0.1749	0.342063	0.161089	0.505619
Ssa#XM_014137981.1	Cell GTP signaling	G protein-coupled receptor kinase 5	LOC106568006	-0.569571	-0.45011	-1.10418	-0.617062	-0.703006	-1.29275	-0.11669	0.922895	-0.556083	0.601111	0.543289	0.753022	0.878883	0.89177	-0.298789	-0.0663911	0.1749	0.342063	0.161089	0.505619
Ssa#XM_014210966.1	Cell GTP signaling	Olfactomedin-4	LOC106611098	-0.139184	-0.705702	-0.710679	-0.993245	-0.811211	-1.35337	0.618572	0.535648	-0.0176419	-0.232435	0.247906	0.379617	-0.11769	0.890532	0.1414	0.293306	1.14307	0.295418	0.298446	0.237247
Ssa#XM_014139928.1	Cell GTP signaling	GTPase IMAP family member 7-like	LOC106568993	-0.0477284	-0.765159	-0.831848		-1.08793	-1.4002	0.638503	0.144271	0.572247	-0.132129	0.422503	0.232716	0.222107	0.276517	0.249972	0.196666	0.561717	0.477037	0.138431	0.132308
Ssa#XM_014139928.1	Cell GTP signaling	GTPase IMAP family member 7-like	LOC106568993	-0.0477284	-0.765159	-0.831848		-1.08793	-1.4002	0.638503	0.144271	0.572247	-0.132129	0.422503	0.232716	0.222107	0.276517	0.249972	0.196666	0.561717	0.477037	0.138431	0.132308
Ssa#NM_001173721.1	Cell GTP signaling	K-ras	rask	-0.261763	0.0353332	-0.484216	-1.3392	-1.20694	-1.43868	0.294233	0.192262	1.46322	0.330474	0.191101	0.478827	0.437156	0.437467	0.391494	0.313425	0.118762	0.020605	0.0709621	-0.0445128
Ssa#XM_014190652.1	Cell GTP signaling	Ras GTPase-activating protein nGAP	LOC106599426	-0.564796	-0.496406	-0.750526	-0.691231	-0.85072	-1.30467	0.23244	0.487564	0.208221	-0.108588	0.449469	0.45417	0.223146	0.714242	0.300335	0.386693	0.433042	0.312212	0.391234	0.174162
Ssa#XM_014165252.1	Cell GTP signaling	V-ral simian leukemia viral oncogene homolog Ba	LOC106582302	-0.561864	0.256204	-0.88825	-1.10068	-0.684566	-1.6736	0.226462	0.653771	0.272794	0.813153	0.239933	0.245098	0.798653	0.692435	-0.122071	0.207548	0.581175	0.256165	0.0362576	-0.248603
Ssa#XM_014138700.1	Cell GTP signaling	RasGEF domain family, member 1Ba	LOC106568392	-0.27448	-0.608228	-0.650885	-0.729666	-0.911913	-1.43589	0.292953	0.154629	0.80772	-0.223155	0.75298	0.0868778	0.928949	0.917291	-0.0328409	0.269515	-0.149189	0.166201	0.562062	0.0770676
Ssa#XM_014138624.1	Cell GTP signaling	Guanine nucleotide binding protein	LOC106568350	-0.753818	-0.657795	-0.465565	-0.903481	-0.797963	-1.0004	-0.129707	0.40529	0.0463255	1.31193	-0.613645	0.50117	0.235595	0.455722	-0.0360919	-0.0648315	0.904953	0.553202	0.431744	0.577359
Ssa#XM_014207417.1	Cell GTP signaling	Ras-related protein Rab-7L1	LOC106609055	-0.362154	-0.959679	-0.930678			-1.12209	0.448948	0.358878	-0.178651	0.164582	0.181208	0.184717	0.126306	0.0833076	0.34633	0.279725	0.683084	0.173677	0.304841	0.217657
Ssa#NM_001165346.1	Cell GTP signaling	Egl nine homolog 2	egln2	-0.268342	-0.5871	-0.460261	-1.00489	-0.803121	-1.35428	0.603076	0.0862755	1.09901	0.159905	0.0226916	0.149429	0.511028	0.238056	0.259342	0.138281	-0.0458867	0.0910032	0.761925	0.403846
Ssa#XM_014164553.1	Cell GTP signaling	G-protein-signaling modulator 1-like	LOC106581964	-1.72095	-0.281626	-0.17422	-1.35759	-0.190884	-0.743529	-0.412746	-0.184428	0.276096	1.30283	0.436579	1.20893	1.24877	0.139646	-0.0756722	0.484321	-0.380753	0.15166	0.121228	0.152357
Ssa#XM_014204935.1	Cell GTP signaling	Regulator of G-protein signalling 6	LOC106607696	-0.0935296	-0.945412	-0.727774			-1.51706	0.478346	0.309674	-0.0974027	0.22286	0.198426	0.107345	-0.0386759	0.231475	0.171132	0.202293	0.311736	0.372379	0.445241	0.368951
Ssa#XM_014146177.1	Cell GTP signaling	Rho guanine nucleotide exchange factor 16	Ssa#XM_014146177.1	0.0684441	-0.387235	-0.662327	-0.837489	-1.37559	-1.17166	0.559207	0.433066	0.065553	0.306313	0.267925	0.574153	0.06707	0.168282	0.389269	0.297988	0.722125	0.133754	0.124903	0.25624
Ssa#XM_014196019.1	Cell GTP signaling	Ras-related protein Rab-7L1	LOC106602959	-0.5648		-0.74742		-0.768577	-1.12912	0.498969	0.0639984	0.51192	-0.224599	0.368343	-0.0313509	0.313273	0.21252	0.243982	0.13404	0.563702	0.266414	0.222504	0.0661924
Ssa#XM_014172007.1	Cell GTP signaling	rab11 family-interacting protein 2	LOC100195761	-0.888661	-0.315613	-0.225438	-0.719465	-1.03695	-1.14631	0.0473142	0.383598	1.27904	-0.424484	0.646255	0.378099	0.482252	0.498611	0.262381	-0.0326008	0.395799	0.136077	0.0996639	0.180437
Ssa#XM_014146913.1	Cell GTP signaling	arf-GAP with GTPase, ANK repeat and PH domain-containing protein 2-like	LOC106572591	-0.890971	-0.654503	-0.403843	-0.772035		-1.0581	0.234269	-0.0840925	0.888434	0.176382	0.291306	0.309238	0.746765	0.0256782	0.421497	0.527571	-0.257132	0.290249	-0.183334	0.392609
Ssa#XM_014146913.1	Cell GTP signaling	arf-GAP with GTPase, ANK repeat and PH domain-containing protein 2-like	LOC106572591	-0.890971	-0.654503	-0.403843	-0.772035		-1.0581	0.234269	-0.0840925	0.888434	0.176382	0.291306	0.309238	0.746765	0.0256782	0.421497	0.527571	-0.257132	0.290249	-0.183334	0.392609
Ssa#XM_014166978.1	Cell GTP signaling	GTP cyclohydrolase 1 feedback regulatory protein	LOC106583112	-0.497382	-1.05243	0.0237198	-0.458924	-1.25521	-1.05591	-0.395065	0.101547	1.27552	-0.449461	0.743977	0.188884	0.577646	0.346014	0.412272	-0.142817	-0.0385515	0.405037	0.462622	0.808521
Ssa#XM_014166978.1	Cell GTP signaling	GTP cyclohydrolase 1 feedback regulatory protein	LOC106583112	-0.497382	-1.05243	0.0237198	-0.458924	-1.25521	-1.05591	-0.395065	0.101547	1.27552	-0.449461	0.743977	0.188884	0.577646	0.346014	0.412272	-0.142817	-0.0385515	0.405037	0.462622	0.808521
Ssa#XM_014150230.1	Cell GTP signaling	ADP-ribosylation factor-like 4aa	LOC106574375	-0.398277	-0.657767	-0.715644	-0.819156		-1.1433	0.558348	0.26784	-0.0491007	0.613857	0.130567	0.101443	0.428357	0.363508	0.323519	0.530603	-0.0841971	0.297783	0.221479	0.0301461
Ssa#XM_014150230.1	Cell GTP signaling	ADP-ribosylation factor-like 4aa	LOC106574375	-0.398277	-0.657767	-0.715644	-0.819156		-1.1433	0.558348	0.26784	-0.0491007	0.613857	0.130567	0.101443	0.428357	0.363508	0.323519	0.530603	-0.0841971	0.297783	0.221479	0.0301461
Ssa#NM_001173685.1	Cell GTP signaling	Ras association	rasf2	0.425619	-0.348211	-0.443147	-0.960669	-1.02434	-1.85708	-0.0073203	0.240954	-0.00392702	0.114424	0.390205	0.441059	0.767582	0.198354	0.119076	-0.0953561	0.411016	0.615171	0.353947	0.662636
Ssa#NW_012350298.1	Cell GTP signaling	ras-related protein Rap-1b	LOC106576640	-0.605749	0.38576	-0.636329	-0.966534	-1.1039	-1.27555	0.304128	0.637677	0.630817	0.495936	0.0999693	0.108059	0.588348	0.299936	0.566786	0.741866	0.0162274	-0.037452	-0.118337	-0.131663
Ssa#XM_014164955.1	Cell GTP signaling	RANBP2-like and GRIP domain-containing protein 5/6	LOC106582156	-0.2071	-0.358449	1.4371	1.21988	1.20719	0.95756	-0.306698	-1.04691	0.482262	0.0514822	-0.237189	-0.130507	-0.477656	-1.0377	-0.133353	-0.0636421	-1.06245	-0.142035	-0.183481	0.0316704
Ssa#XM_014172563.1	Cell GTP signaling	G kinase anchoring protein 1	gkap1	0.513074	0.334318	0.398738	0.788583	0.719016	1.52021	-0.202937	-0.334237	0.0701996	-0.362632	-0.491725	-0.468709	-0.415439	-0.159625	-0.120092	-0.121953	-0.242727	-0.456434	-0.404924	-0.562707
Ssa#XM_014132538.1	Cell GTP signaling	guanine nucleotide exchange factor MSS4-like	LOC106565422	-0.193514	0.747061	1.85033	0.985379	0.851578	0.0381692	-0.707194	-0.295204	0.733137	-0.366623	-0.385739	-0.0370326	-0.0990884	-0.402324	-0.570695	-0.61348	-0.451767	-0.321392	-0.61643	-0.145174
Ssa#XM_014156619.1	Cell GTP signaling	G-protein coupled receptor 12-like	LOC106578053	0.495768	2.70082	0.807072	-0.0253056	0.181332	0.193022	-0.163337	0.656756	-0.110118	-0.966404	-0.489428	-0.424363	-0.16749	-0.35513	-0.574966	-0.535377	-0.637885	-0.193785	-0.370524	-0.0206494
Ssa#XM_014197306.1	Cell GTP signaling	A-kinase anchor protein 10, mitochondrial	LOC106603515	0.319346	0.520186	1.10701	0.82307	0.984763	0.627141	-0.108404	-0.190393	0.371471	-0.703368	-0.63409	-0.632595	-0.64655	-0.177248	-0.129967	-0.400354	-0.142301	-0.405388	-0.141985	-0.440353
Omy#S34422055	Cell GTP signaling	TBC1 domain family, member 20	tbc1d20	-0.079263	0.0501506	0.324746	1.26118	1.46822	1.38981	-0.259021	-0.316579	-0.22096	-0.504278	-0.161342	-0.371717	-0.276232	-0.374366	-0.347731	-0.372772	-0.420539	-0.294422	-0.224485	-0.270396
Ssa#XM_014172370.1	Cell GTP signaling	V-akt murine thymoma viral oncogene homolog 2	LOC106585772	-0.225088	1.17436	0.749739	1.06835	1.15383	0.506983	-0.805723	0.143697	-0.791375	0.164561	-0.180269	-0.0045109	-0.299445	-0.113064	-0.508151	-0.39128	-0.187116	-0.585781	-0.556389	-0.313323
Ssa#XM_014130819.1	Cell GTP signaling	RAB11 family interacting protein 3	LOC106564646	0.857023	0.0643682	0.291499	0.518947	0.492101	2.20461	-0.235454	-0.299213	-0.330671	-0.221084	-0.321748	-0.541024	-0.325901	-0.413086	-0.202307	-0.202944	-0.35761	-0.496575	-0.128895	-0.352039
Ssa#XM_014188108.1	Cell GTP signaling	Rho GTPase activating protein 29b	LOC106596853	1.41016	0.106388	0.260896	0.684554	0.66122	1.33795	0.186195	-0.103413	-0.70871	0.357514	-0.230171	-1.42774	-0.23517	-0.495139	-0.00282682	-0.0854747	-0.0892337	-0.667644	-0.0107824	-0.948564
Ssa#S35554872	Cell GTP signaling	Developmentally-regulated GTP-binding protein 2	Ssa#S35554872	0.189119	0.927328	1.45276	1.1198	0.721442	0.0548891	-0.747241	-0.470883	0.0500484	0.310508	-0.406833	0.0682767	-0.483295	-0.617048	0.0332269	-0.11669	-0.757751	-0.365967	-0.48797	-0.473725
Ssa#XM_014161570.1	Cell GTP signaling	Ran-specific GTPase-activating protein	LOC106580467	0.283046	1.01533	0.951912	0.732035	0.936104	0.589816	-0.419969	-0.356507	0.445103	-0.270842	-0.320516	-0.592214	-0.584188	-0.130526	-0.266768	-0.374054	-0.515716	-0.462276	-0.22726	-0.432507
Ssa#XM_014209546.1	Cell GTP signaling	GTPase activating protein	LOC106610282	0.00027699	1.78748	0.411166	0.874894	1.09983	0.338988	-0.754254	0.00246499	-0.932138	0.110934	0.141442	0.128016	-0.626177	-0.168399	-0.902714	-0.308483	0.267065	-0.422772	-0.724946	-0.322674
Ssa#XM_014180964.1	Cell GTP signaling	V-ral simian leukemia viral oncogene homolog Ba	LOC106590204	-0.24978	0.0215265	0.189674	1.38739	1.44853	1.72375	-0.293941	0.130983	-0.206658	-0.116973	-0.796501	-0.559615	-0.317242	-0.462669	-0.437905	-0.365787	-0.245114	-0.0450932	-0.21126	-0.593332
Ssa#XM_014141167.1	Cell GTP signaling	Ran-binding protein 3	LOC106569622	0.263056	0.987791	1.01521	0.354916	0.890361	1.01526	0.169747	-0.23204	0.30332	-0.553379	-0.478126	-0.624467	-0.338872	-0.446519	-0.163105	-0.170081	-0.0903469	-0.631047	-0.474886	-0.7968
Ssa#XM_014184393.1	Cell GTP signaling	Ras-related protein Rab-26	LOC106593051	-0.380292	-0.398684	-0.3105	1.66681	1.32043	2.53623	-0.316294	-0.328432		-0.417203	-0.466712	-0.377479	-0.427164	-0.166559	-0.269781	-0.412029	0.000461863	-0.321142	-0.511855	-0.419795
Ssa#XM_014128741.1	Cell GTP signaling	Rab9 effector protein with kelch motifs	rabepk	0.724277	0.641661	1.00719	0.825916	0.754302	0.639745	-0.535555	-0.128813	-0.484876	-0.223097	-0.100647	-0.136026	-0.214924	-0.292025	-0.653205	-1.07041	-0.224582	-0.34065	-0.0470122	-0.141278
Ssa#XM_014197001.1	Cell GTP signaling	Ras homolog gene family, member Gb	LOC106603386	-0.0914473	0.856261	1.09585	1.05084	1.43229	0.327289	-0.811961	-0.302606	0.321418	-0.755308	-0.321225	-0.516593	-0.209576	-0.150465	-0.594289	-0.683497	-0.170354	-0.207348	-0.0826673	-0.186615
Ssa#XM_014179686.1	Cell GTP signaling	Rho GTPase-activating protein 17	arhgap17	0.704924	1.75869	0.0609587	0.0954647	1.06533	1.03553	-0.602681	0.562208	-0.310532	-1.63288	-0.0131729	0.153683	0.0593547	-0.867452	-1.16226	-0.812043	0.993294	-0.427729	-0.309715	-0.350987
Ssa#XM_014169029.1	Cell GTP signaling	GTP-binding protein REM 2-like	LOC106584131	-0.381865	0.430827	0.984073	0.977383	1.36571	1.38959	-0.190897	-0.36099	0.575892	-0.504129	-0.676307	-0.472409	-0.372777	-0.21874	-0.382217	-0.702809	0.0456645	-0.493862	-0.557019	-0.455116
Ssa#XM_014125148.1	Cell GTP signaling	Ras association (RalGDS/AF-6) domain family 8 - Ident 49	LOC106561317	1.10096	0.260867	0.732048	1.0469	1.05955	0.596979	-0.49448	-0.345341	-0.921848	-0.416811	-0.0459687	-0.109821	-0.46714	-0.382472	-0.467611	-0.747396	-0.0711014	-0.149958	0.0105724	-0.187928
Omy#S23938335	Cell GTP signaling	Probable G-protein coupled receptor 101	gpr101	1.80874	0.517065	0.164789	0.60367	0.24784	1.45814	1.07026	-0.596808	-0.375534	-0.83009	-0.684825	-0.639126	-0.570368	-0.485304	0.520043	0.41467	-0.575474	-1.10593	-0.581698	-0.360044
Ssa#XM_014208858.1	Cell GTP signaling	ras-related protein Rab-21	LOC106609839	2.10675	0.449917	0.468118	0.535293	-0.538558	1.79589	1.25484	-1.1501	-1.19023	0.925786	-0.39025	-0.804895	-1.00826	-1.23851	1.44682	1.18604	-2.07599	-1.01228	-0.284008	-0.476412
Ssa#XM_014183142.1	Cell GTP signaling	Charged multivesicular body protein 5a	LOC106591873	1.09002	0.318623	1.0613	0.997067	0.494787	0.880917	0.140247	-0.845973	-0.0361657	-0.0260056	-0.429132	-0.395193	-0.37431	-0.674394	0.0407094	0.00616741	-1.17188	-0.618957	-0.291985	-0.16584
Ssa#XM_014178199.1	Cell GTP signaling	Triple functional domain protein - Ident 92	LOC106588786	0.419863	0.382078	1.06037	0.804964	1.30453	0.911004	-0.652896	-0.101533	-0.199557	-0.697792	-0.0364452	-0.522962	-0.210068	-0.122331	-0.425179	-0.611683	-0.400587	-0.536928	-0.249287	-0.115566
Ssa#XM_014172498.1	Cell GTP signaling	secretion regulating guanine nucleotide exchange factor	sergef	0.970063	1.55723	0.573306	0.949662	0.724093	0.129433	0.109387	-0.445807	0.245425	0.11233	-0.967897	-0.1449	-0.200757	-0.136635	-0.082898	0.0609825	-0.847677	-1.34677	-0.170639	-1.08794
Ssa#XM_014180800.1	Cell GTP signaling	Charged multivesicular body protein 5a	LOC106590149	0.850829	0.69457	0.804423	0.85155	0.942137	0.761341	-0.181964	-0.405732	-0.658545	0.00912644	-0.357563	-0.299306	0.0112504	-0.606695	-0.238629	-0.308847	-0.708093	-0.501206	-0.386026	-0.272628
Ssa#XM_014167211.1	Cell GTP signaling	guanine nucleotide exchange factor MSS4-like	LOC106583260	-0.0626085	0.821059	1.70777	1.08252	1.00688	0.420162	-0.702555	-0.436375	0.735337	-0.568437	-0.535452	-0.168253	-0.0225512	-0.517226	-0.349315	-0.375897	-0.458291	-0.348254	-0.848337	-0.380174
Ssa#XM_014124949.1	Cell GTP signaling	Rab-like protein 2B	rabl2b	0.130931	-0.158109	1.02737	1.35542	1.24704	1.39617	-0.441133	-0.538578	0.320507	-0.577134	-0.425248	-0.597777	-0.29563	-0.356167	0.315286	-0.399186	-0.58095	-0.513262	-0.432936	-0.476618
Ssa#XM_014125082.1	Cell GTP signaling	Guanine nucleotide binding protein	LOC106580085	0.24969	0.844944	1.43147	0.959318	0.860396	0.667436	-0.290288	-0.424542	0.530869	-0.301392	-0.35042	-0.239496	-0.375611	-0.690427	-0.617817	-0.513832	-0.419052	-0.547723	-0.346963	-0.426566
Ssa#XM_014183994.1	Cell GTP signaling	GTPase IMAP family member 7	LOC106592646	-0.369312	-0.679256	-0.543616	2.21231	0.958728	3.43805	-0.194188	-0.272	-0.42259	-0.669703	-0.669874	-0.237785	0.0683229	-0.229336	-0.132459	-0.334496	-0.363497	-0.479002	-0.66849	-0.411801
Ssa#XM_014183994.1	Cell GTP signaling	GTPase IMAP family member 7	LOC106592646	-0.369312	-0.679256	-0.543616	2.21231	0.958728	3.43805	-0.194188	-0.272	-0.42259	-0.669703	-0.669874	-0.237785	0.0683229	-0.229336	-0.132459	-0.334496	-0.363497	-0.479002	-0.66849	-0.411801
Ssa#XM_014174190.1	Cell GTP signaling	Ras-related protein Rab-20	LOC106586672	1.01077	1.10332	1.27566	0.524087	0.720061	0.447018	-0.162838	-0.413193	0.509341	-0.856763	-0.512205	-0.365535	-0.508132	-0.480001	-0.0261457	-0.264118	-0.298151	-0.336312	-0.701106	-0.665768
Ssa#XM_014174190.1	Cell GTP signaling	Ras-related protein Rab-20	LOC106586672	1.01077	1.10332	1.27566	0.524087	0.720061	0.447018	-0.162838	-0.413193	0.509341	-0.856763	-0.512205	-0.365535	-0.508132	-0.480001	-0.0261457	-0.264118	-0.298151	-0.336312	-0.701106	-0.665768
Ssa#XM_014208384.1	Cell GTP signaling	Tubby-related protein 2	LOC106609502	-0.0294879	-0.411092	-0.330165	2.14758	1.08902	2.65682	-0.468972	-0.216209	-0.724554	0.185631	-0.287866	-0.335174	-0.435926	-0.545786	-0.593299	-0.468122	0.160071	-0.641512	-0.276447	-0.474496
Ssa#XM_014201388.1	Cell GTP signaling	RAB1A, member RAS oncogene family	LOC106605576	0.102062	0.238204	0.673872	1.48631	1.06373	1.58072	-0.951245	-0.384266	0.219527	0.534504	-0.191192	-0.39399	-0.402958	-0.433825	-0.517963	-0.553116	-1.07543	-0.426646	-0.198276	-0.370034
Ssa#XM_014201388.1	Cell GTP signaling	RAB1A, member RAS oncogene family	LOC106605576	0.102062	0.238204	0.673872	1.48631	1.06373	1.58072	-0.951245	-0.384266	0.219527	0.534504	-0.191192	-0.39399	-0.402958	-0.433825	-0.517963	-0.553116	-1.07543	-0.426646	-0.198276	-0.370034
Ssa#XM_014181950.1	Cell GTP signaling	GTP-binding protein 1-like	LOC106590790	0.550431	1.33005	0.511886	0.929442	0.654707	1.17526	-0.374478	-0.140877	-0.537876	-0.0937841	-0.559285	-0.155634	-0.537179	-0.568314	-0.354146	-0.414127	0.0909658	-0.565039	-0.526701	-0.415303
Ssa#XM_014137897.1	Cell GTP signaling	A-kinase anchor protein 10, mitochondrial	LOC106567970	0.616124	0.992369	1.25796	0.745139	1.02596	0.71739	-0.303555	-0.140192	0.547495	-0.662803	-1.66297	-0.660597	-0.412701	-0.180911	-0.164316	-0.337464	-0.109052	-0.409857	-0.225049	-0.632982
Ssa#XM_014184016.1	Cell GTP signaling	GTPase IMAP family member 7	LOC106592679	-0.632096	-0.389521	-0.527464	2.72841	1.2536	2.98224	-0.501749	-0.155534	-0.345369	-0.524987	-0.582955	-0.345973	0.0718581	-0.199283	-0.528697	-0.585105	-0.514677	-0.347789	-0.535783	-0.319128
Ssa#XM_014184016.1	Cell GTP signaling	GTPase IMAP family member 7	LOC106592679	-0.632096	-0.389521	-0.527464	2.72841	1.2536	2.98224	-0.501749	-0.155534	-0.345369	-0.524987	-0.582955	-0.345973	0.0718581	-0.199283	-0.528697	-0.585105	-0.514677	-0.347789	-0.535783	-0.319128
Ssa#XM_014183847.1	Cell GTP signaling	Ras-related protein Rab-19	LOC106609723	0.166777	-0.143694	0.00896318	2.08432	1.098	2.25867	-0.475113	-0.129491	-0.234059	-0.179484	-0.429278	-0.427241	-0.577054	-0.439985	-0.317161	-0.543258	-0.16143	-0.548391	-0.439295	-0.571803
Ssa#XM_014136173.1	Cell GTP signaling	Rac GTPase-activating protein 1	racgap1	0.750003	0.946806	0.989471	0.933365	1.03281	0.83553	0.00318175	-1.00811	-0.0510862	-1.62631	-0.0329962	0.0245267	-0.620245	-0.224113	-0.468948	-0.236953	-0.237913	-0.30944	-0.324513	-0.375063
Ssa#XM_014124471.1	Cell GTP signaling	Gamma-tubulin complex component 6	tubgcp6	0.866156	0.463204	0.654468	1.06261	1.02922	1.42866	-0.504431	-0.41104	-0.779718	-0.420882	-0.463553	-0.174568	-0.283997	-0.033278	-0.230673	-0.670469	-0.359436	-0.511041	-0.215536	-0.445705
Ssa#XM_014134321.1	Cell GTP signaling	Guanine nucleotide binding protein	Ssa#XM_014134321.1	-0.493434	0.791508	1.35065	1.69976	-0.0960585	2.35004	-1.03407	-0.924859	-0.677169	0.771362	-0.0281975	-1.41774	-0.171069	-0.549269	0.0260855	0.327396	0.270122	-0.86287	-0.391591	-0.9406
Ssa#XM_014136210.1	Cell GTP signaling	Sulfiredoxin-1	srxn1	0.556958	1.36795	1.10229	0.848883	1.03987	0.726135	-0.388753	-0.229689	0.455332	-0.546211	-0.269484	-0.133132	-0.717495	-0.452961	-0.626099	-1.1226	-0.409378	-0.454632	-0.395256	-0.351742
Ssa#XM_014147731.1	Cell GTP signaling	GDP dissociation inhibitor 2	LOC106573065	0.0102698	0.953876	1.73475	1.07558	1.04893	0.858474	-0.606739	-0.604114	0.779884	-0.448291	-0.264882	-0.381935	-0.421419	-0.551606	-0.614805	-0.728278	-0.399416	-0.396313	-0.63005	-0.413923
Ssa#XM_014161454.1	Cell GTP signaling	Ras GTPase-activating-like protein IQGAP1	LOC106580416	0.593904	0.658191	1.39931	1.29819	1.20781	0.525029	-0.471903	-0.415237	0.207906	-0.659955	-0.66786	-0.239957	-0.0137747	-0.55286	-0.464222	-0.827794	-0.332021	-0.405095	-0.534604	-0.305071
Ssa#NM_001140236.1	Cell GTP signaling	Son of sevenless homolog 2	cg057	0.394657	0.552783	0.740238	1.45698	1.28985	1.25454	-0.496541	-0.638465	0.556218	-0.738805	-0.159398	-0.212805	-0.530973	-0.346165	-0.703006	-0.853343	-0.120016	-0.538311	-0.456479	-0.450953
Ssa#XM_014144478.1	Cell GTP signaling	G protein-coupled receptor 126	LOC106571415	0.0702724	1.19441	0.433327	1.34254	1.58545	1.0715	-0.256314	-0.360349	-0.475099	-0.42315	-0.517152	-0.110795	-0.507812	-0.443532	-0.497227	-0.552142	-0.248918	-0.382572	-0.553516	-0.368916
Ssa#XM_014173449.1	Cell GTP signaling	receptor activity-modifying protein 1-like	LOC106586303	2.26533	-0.361045	0.701951	0.905858	0.258357	2.19116	0.218538	-0.649599	-0.294858	-0.500305	-0.462793	-0.496803	-0.600005	-0.70883	-0.189713	-0.0859664	-0.544148	-0.535269	-0.639311	-0.472536
Ssa#XM_014164187.1	Cell GTP signaling	uncharacterized protein C7orf57-like	LOC106581816	0.826729	0.485075	0.831865	1.39908	1.28148	1.21665	-0.350669	-0.562387	0.361528	-0.616116	-0.326461	-0.218242	-0.670831	-0.367438	-0.50334	-0.746613	-0.0776949	-0.784927	-0.523209	-0.65449
Ssa#XM_014130291.1	Cell GTP signaling	GTPase IMAP family member 7	LOC106564243	-0.760726	-0.621006	-0.818806	3.10578	1.56009	3.59997	-0.456103	-0.137312	-0.61129	-0.409111	-0.746036	-0.317902	-0.285388	-0.178429	-0.402791	-0.521731	-0.366106	-0.502384	-0.728456	-0.402274
Ssa#XM_014130291.1	Cell GTP signaling	GTPase IMAP family member 7	LOC106564243	-0.760726	-0.621006	-0.818806	3.10578	1.56009	3.59997	-0.456103	-0.137312	-0.61129	-0.409111	-0.746036	-0.317902	-0.285388	-0.178429	-0.402791	-0.521731	-0.366106	-0.502384	-0.728456	-0.402274
Ssa#XM_014127870.1	Cell GTP signaling	Outer dense fiber protein 2	LOC106562833	0.757842	0.47254	2.04136	1.20762	1.10105	0.771815	-0.521256	-0.798523	0.372059	-0.589979	-0.328194	-0.564854	-0.718891	-0.449143	-0.449466	-0.447206	-0.580857	-0.565979	-0.346279	-0.363647
Ssa#XM_014127870.1	Cell GTP signaling	Outer dense fiber protein 2	LOC106562833	0.757842	0.47254	2.04136	1.20762	1.10105	0.771815	-0.521256	-0.798523	0.372059	-0.589979	-0.328194	-0.564854	-0.718891	-0.449143	-0.449466	-0.447206	-0.580857	-0.565979	-0.346279	-0.363647
Ssa#XM_014171876.1	Cell GTP signaling	GTPase-activating protein and VPS9 domain-containing protein 1	LOC106585543	0.18223	0.598365	0.767062	1.3763	1.25802	2.30868	-0.371588	-0.750364	-0.267324	-0.530495	-0.311789	-0.620338	-0.684357	-0.573979	-0.272765	-0.270186	-0.437883	-0.638231	-0.409744	-0.351597
Ssa#XM_014172928.1	Cell GTP signaling	Son of sevenless homolog 2	cg057	0.506434	0.519505	1.11433	1.39106	1.14829	1.82446	-0.621522	-0.738935	0.544347	-0.252565	-0.247954	-0.276711	-0.626441	-1.07668	-0.457779	-0.701197	-0.625609	-0.527968	-0.457195	-0.437855
Ssa#XM_014138010.1	Cell GTP signaling	Ras-related protein Rab-24	LOC106568018	0.190629	0.78087	0.630367	1.45825	1.70466	1.79675	-0.898338	-0.305894	-0.572727	-0.253035	-0.350344	-0.378122	-0.657968	-0.0420556	-0.529519	-0.938378	-0.570566	-0.363723	-0.23401	-0.46686
Ssa#XM_014123194.1	Cell GTP signaling	GTP-binding protein REM 2-like	LOC106560355	-0.526353	-0.438943	-0.14002	2.16671	2.90983	2.68603	-0.502335	-0.732177	0.348362	-0.770432	-0.275852	-0.159832	-0.5875	-0.413687	-0.507981	-0.837966	-0.494035	-0.716672	-0.467253	-0.539909
Ssa#XM_014148684.1	Cell GTP signaling	RAB10, member RAS oncogene family	LOC106573548	0.454786	1.08048	2.0517	1.19353	1.42677	0.480209	-0.642729	-0.649221	0.980395	-1.00051	-0.676731	-0.528367	-0.303399	-0.531332	-0.63107	-0.952356	-0.504148	-0.552763	-0.463265	-0.231979
Ssa#XM_014208041.1	Cell GTP signaling	Ran GTPase-activating protein 1	LOC106609338	0.360105	1.29737	1.66274	1.22178	1.19549	0.99252	-0.810468	-0.464653	0.55522	-0.321633	-0.551195	-0.850938	-0.686485	-0.479423	-0.466522	-0.647017	-0.901588	-0.458722	-0.0646855	-0.581902
Ssa#NM_001140751.1	Cell GTP signaling	RAB, member RAS oncogene family-like 5	rabl5	0.520651	0.777213	0.913713	1.58534	1.52343	1.53114	-0.625459	-0.50956	-0.184011	-0.319213	0.0488468	-0.833754	-0.66594	-0.439952	-0.52808	-0.923934	-0.467563	-0.533001	-0.438158	-0.431693
Ssa#XM_014148489.1	Cell GTP signaling	IQ motif containing GTPase activating protein 2	LOC106573439	0.393078	0.967273	1.80687	1.39381	1.60971	0.766813	0.132992	-1.09097	-0.886349	-0.965219	-0.183137	-0.00734815	-1.04578	-0.906059	-0.122664	-0.612935	-0.217035	-0.861329	-0.00644515	-0.165278
Ssa#XM_014210472.1	Cell GTP signaling	Rho GTPase-activating protein 11A	LOC106610844	0.923678	1.09863	1.0037	1.75857	1.4804	1.45876	-0.329991	-1.10929	-0.806572	-0.902162	-0.223854	-0.0841536	-0.789762	-0.672962	-0.486717	-0.652752	-0.292118	-0.657482	-0.551879	-0.164043
Ssa#XM_014201121.1	Cell GTP signaling	ras GTPase-activating-like protein IQGAP3	LOC106605450	1.79172	0.947805	1.71544	1.22314	1.09499	1.01146	0.143379	-1.07763	0.651569	-1.71694	0.40058	-0.496701	-1.05588	-0.823492	-0.184806	-1.14318	-0.765932	-0.321541	-0.2982	-1.09577
Ssa#XM_014174316.1	Cell GTP signaling	Rho GTPase-activating protein 11A	LOC106586717	1.72917	1.49296	1.8109	0.981878	1.26298	0.837193	-0.410989	-0.643781	0.20219	-1.01463	-0.54156	-0.558981	-0.6467	-0.41115	-0.695911	-0.87065	-0.222746	-0.762194	-0.79983	-0.738147
Ssa#XM_014212699.1	Cell GTP signaling	Nucleotide exchange factor SIL1	sil1	-0.516576	-0.28245	0.0177946	3.13179	2.146	4.2134	-0.493586	-0.739596	-0.0347845	-0.441746	-0.858546	-0.674506	-0.642576	-0.750406	-0.635456	-0.437556	-0.876906	-0.487996	-1.01235	-0.623956
Ssa#XM_014126574.1	Cell GTP signaling	Guanine nucleotide binding protein	LOC106562041	0.378755	1.30101	1.98443	1.58939	2.24509	1.40494	-0.5293	-0.596624	0.498841	-0.882309	-0.624178	-0.573516	-0.693697	-0.675224	-0.832034	-1.15909	-0.403955	-0.990745	-0.695035	-0.746722
Ssa#XM_014155122.1	Cell GTP signaling	SAR1 gene homolog Ab	LOC106577216	1.39335	-0.0553686	0.199781	2.32966	2.11318	3.17468	-0.547977	-0.47161	-0.440049	-1.01608	-1.0061	-0.717937	-0.418773	-0.380658	-0.591127	-0.798903	-0.692481	-0.74006	-0.658171	-0.67534
Ssa#XM_014155122.1	Cell GTP signaling	SAR1 gene homolog Ab	LOC106577216	1.39335	-0.0553686	0.199781	2.32966	2.11318	3.17468	-0.547977	-0.47161	-0.440049	-1.01608	-1.0061	-0.717937	-0.418773	-0.380658	-0.591127	-0.798903	-0.692481	-0.74006	-0.658171	-0.67534
Ssa#XM_014182717.1	Cell GTP signaling	Rho GTPase activating protein 19	LOC106591493	0.516153	0.723941	0.315515	2.44018	2.05696	3.40072	-0.64347		-0.539189	-0.940772	-0.69367	-0.556033	-0.72264	-0.697333	-0.768503	-0.865852	-0.56204	-0.861582	-0.950372	-0.652014
Ssa#XM_014182728.1	Cell GTP signaling	Rho GTPase activating protein 19	LOC106591504	0.392825	0.792551	0.203726	3.01581	2.66159	3.06006	-0.733665	-0.663857	-0.514301	-1.01035	-0.841625	-0.548461	-0.683601	-0.575173	-0.822735	-0.922865	-0.609262	-0.662498	-0.929885	-0.608268
Ssa#XM_014141183.1	Cell GTP signaling	rho GTPase-activating protein 12-like	LOC106569630	1.39354	-0.0809346	2.24873	1.40157	1.30327	3.85493	-0.822406	-0.935736	-0.436393	-1.105	-0.472042	-0.875806	-0.923936	-0.847706	-0.748326	-0.775736		-1.07924	-0.635595	-0.463219
Ssa#NM_001141349.1	Cell GTP signaling	rhotekin 2	rtkn2	0.900218	1.43903	1.91113	1.98491	2.29221	1.83488	-0.634254	-0.987372	0.46304	-1.5359	-0.383132	-0.784812	-0.752627	-0.749987	-0.939962	-0.866542	-0.76592	-0.790122	-0.812502	-0.822272
Ssa#XM_014170027.1	Cell GTP signaling	ras-related protein Rab-19-like	LOC106584584	0.795233	0.703161	2.48279	2.28877	2.38462	1.84275	-0.842484	-0.920144	-0.453106	-0.798143	-0.749141	-0.488601	-0.948124	-0.874884	-0.530694	-0.52175	-0.795392	-0.850174	-0.938254	-0.786419
Ssa#XM_014166231.1	Cell GTP signaling	Zinc finger MYND domain-containing protein 10	zmynd10	1.7481	1.44519	1.53685	1.99902	2.02633	2.07282	-0.236452	-1.00656	-0.459686	-0.926666	-0.924336	-0.511036	-1.24904	-0.970756	-0.602346	-1.00481	-0.453616	-0.930076	-0.668096	-0.884866
Ssa#XM_014161061.1	Cell GTP signaling	tetratricopeptide repeat protein 24-like	LOC106580236	0.106295	0.181403	0.620655	3.48013	3.29867	4.359	-0.814884	-0.798444	-0.635854	-1.22559	-1.0661	-0.730834	-0.991164	-0.834114	-0.765204	-1.08397	-0.791484	-0.867274	-0.784224	-0.656994
Ssa#NM_001140399.1	Cell Lysosome	Cathepsin Sb, tandem duplicate 2	catk	-2.52541	-1.74886	-1.71431	-2.19334	-3.07482	-3.24602	0.629467	0.750104	1.32219	0.509237	1.26716	1.27919	2.1154	0.765784	0.858258	0.802456	0.701955	1.42126	0.906726	1.17359
Ssa#NM_001140399.1	Cell Lysosome	Cathepsin Sb, tandem duplicate 2	catk	-2.52541	-1.74886	-1.71431	-2.19334	-3.07482	-3.24602	0.629467	0.750104	1.32219	0.509237	1.26716	1.27919	2.1154	0.765784	0.858258	0.802456	0.701955	1.42126	0.906726	1.17359
Ssa#XM_014132544.1	Cell Lysosome	Cathepsin Z	LOC106565426	-1.25136	-1.42081	-1.61564	-2.84421	-2.8282	-2.13504	0.661892	0.813822	0.849999	1.25511	0.32389	1.01483	1.76559	0.660936	1.00267	1.45189	0.159678	0.920539	0.175309	1.03909
Ssa#XM_014132544.1	Cell Lysosome	Cathepsin Z	LOC106565426	-1.25136	-1.42081	-1.61564	-2.84421	-2.8282	-2.13504	0.661892	0.813822	0.849999	1.25511	0.32389	1.01483	1.76559	0.660936	1.00267	1.45189	0.159678	0.920539	0.175309	1.03909
Ssa#XM_014132544.1	Cell Lysosome	Cathepsin Z	LOC106565426	-1.25136	-1.42081	-1.61564	-2.84421	-2.8282	-2.13504	0.661892	0.813822	0.849999	1.25511	0.32389	1.01483	1.76559	0.660936	1.00267	1.45189	0.159678	0.920539	0.175309	1.03909
Ssa#XM_014132544.1	Cell Lysosome	Cathepsin Z	LOC106565426	-1.25136	-1.42081	-1.61564	-2.84421	-2.8282	-2.13504	0.661892	0.813822	0.849999	1.25511	0.32389	1.01483	1.76559	0.660936	1.00267	1.45189	0.159678	0.920539	0.175309	1.03909
Ssa#XM_014132544.1	Cell Lysosome	Cathepsin Z	LOC106565426	-1.25136	-1.42081	-1.61564	-2.84421	-2.8282	-2.13504	0.661892	0.813822	0.849999	1.25511	0.32389	1.01483	1.76559	0.660936	1.00267	1.45189	0.159678	0.920539	0.175309	1.03909
Ssa#XM_014171295.1	Cell Lysosome	proactivator polypeptide-like	LOC106585263	-0.729489	-1.61769	-1.91517	-1.95466	-2.81747	-2.38159	0.549126	0.877609	-0.0437257	0.616155	0.882722	1.07295	1.21479	0.712562	0.890148	0.986293	0.848231	0.976712	0.721146	1.11134
Ssa#XM_014126439.1	Cell Lysosome	Cathepsin L1	LOC106561955	-2.01289	-1.09536	-0.767615	-1.98882	-1.95269	-1.67178	-1.48457	0.673743	2.03848	-1.52924	1.08428	1.6184	0.412077	0.389235	0.974996	1.50055	0.854306	0.64892	1.25976	1.04818
Ssa#XM_014126439.1	Cell Lysosome	Cathepsin L1	LOC106561955	-2.01289	-1.09536	-0.767615	-1.98882	-1.95269	-1.67178	-1.48457	0.673743	2.03848	-1.52924	1.08428	1.6184	0.412077	0.389235	0.974996	1.50055	0.854306	0.64892	1.25976	1.04818
Ssa#XM_014178179.1	Cell Lysosome	digestive cysteine proteinase 1	LOC100846955	0.0122526	-1.51484	-1.63808	-1.67731	-2.88507	-1.78556	0.54312	0.735937	0.344465	0.537001	0.93581	0.711627	0.411359	0.934417	0.891893	0.891659	0.580327	0.572823	0.826824	0.571367
Ssa#XM_014178179.1	Cell Lysosome	digestive cysteine proteinase 1	LOC100846955	0.0122526	-1.51484	-1.63808	-1.67731	-2.88507	-1.78556	0.54312	0.735937	0.344465	0.537001	0.93581	0.711627	0.411359	0.934417	0.891893	0.891659	0.580327	0.572823	0.826824	0.571367
Ssa#XM_014126463.1	Cell Lysosome	Cathepsin L1	LOC106561968	-2.48598	-0.853506	-0.738956	-1.76928	-1.9328	-1.47677	-2.06991	0.99798	2.18808	-1.85615	1.13296	1.49133	0.403836	0.397295	1.03649	1.54561	0.903328	0.569819	1.36352	1.15307
Ssa#XM_014126463.1	Cell Lysosome	Cathepsin L1	LOC106561968	-2.48598	-0.853506	-0.738956	-1.76928	-1.9328	-1.47677	-2.06991	0.99798	2.18808	-1.85615	1.13296	1.49133	0.403836	0.397295	1.03649	1.54561	0.903328	0.569819	1.36352	1.15307
Ssa#XM_014126489.1	Cell Lysosome	Cathepsin L1	LOC106561982	-1.62572	-1.13459	-0.803829	-1.98826	-1.97155	-1.42609	-1.08539	0.405661	1.7348	-1.15333	0.937673	1.51997	0.345764	0.117335	1.18441	1.73419	0.659094	0.382687	1.22595	0.941213
Ssa#XM_014126489.1	Cell Lysosome	Cathepsin L1	LOC106561982	-1.62572	-1.13459	-0.803829	-1.98826	-1.97155	-1.42609	-1.08539	0.405661	1.7348	-1.15333	0.937673	1.51997	0.345764	0.117335	1.18441	1.73419	0.659094	0.382687	1.22595	0.941213
Ssa#XM_014204401.1	Cell Lysosome	Cathepsin D	LOC106607447	-1.19644	-0.862734	-1.01592	-1.34193	-2.34924	-2.10539	0.274444	0.307436	1.43427	0.118892	1.03148	0.801005	1.17626	0.532533	0.68807	0.446247	0.291806	0.752071	0.320916	0.696254
Ssa#XM_014204401.1	Cell Lysosome	Cathepsin D	LOC106607447	-1.19644	-0.862734	-1.01592	-1.34193	-2.34924	-2.10539	0.274444	0.307436	1.43427	0.118892	1.03148	0.801005	1.17626	0.532533	0.68807	0.446247	0.291806	0.752071	0.320916	0.696254
Ssa#XM_014124844.1	Cell Lysosome	Pro-cathepsin H	LOC106561173	-0.704603	-1.05719	-1.03777	-1.58259	-1.77392	-1.837	0.218863	0.629565	0.893154	0.530045	0.496804	0.515252	0.889805	0.694125	0.468996	0.541611	0.0373028	0.640039	0.538109	0.899425
Ssa#XM_014124844.1	Cell Lysosome	Pro-cathepsin H	LOC106561173	-0.704603	-1.05719	-1.03777	-1.58259	-1.77392	-1.837	0.218863	0.629565	0.893154	0.530045	0.496804	0.515252	0.889805	0.694125	0.468996	0.541611	0.0373028	0.640039	0.538109	0.899425
Ssa#XM_014126453.1	Cell Lysosome	cathepsin S-like	LOC106561959	-2.49598	-1.10974	-0.41123	-1.07334	-1.42574	-0.893867	-1.98065	0.653155	1.96721	-1.36984	0.970805	2.00046	0.591759	-0.176185	0.91368	1.43058	0.578808	0.163299	0.593911	1.07289
Ssa#XM_014126453.1	Cell Lysosome	cathepsin S-like	LOC106561959	-2.49598	-1.10974	-0.41123	-1.07334	-1.42574	-0.893867	-1.98065	0.653155	1.96721	-1.36984	0.970805	2.00046	0.591759	-0.176185	0.91368	1.43058	0.578808	0.163299	0.593911	1.07289
Ssa#XM_014199046.1	Cell Lysosome	lysosome-associated membrane glycoprotein 2-like	LOC106604436	0.0388713	-0.833965	-1.73745	-1.3883	-1.65039	-1.58855	0.738401	0.414428	0.343537	0.297384	0.536206	0.382412	0.598531	0.450064	0.818696	0.589551	0.248687	0.546589	0.556443	0.638853
Ssa#NM_001146546.1	Cell Lysosome	Cathepsin L1	catl1	0.122295	-0.775956	-1.04325	-1.8208	-2.25979	-1.34164	0.560495	0.322564	0.209336	0.0913449	0.509334	0.434702	1.03646	0.486569	0.850046	0.686189	0.261415	0.710685	0.418497	0.541519
Ssa#NM_001146546.1	Cell Lysosome	Cathepsin L1	catl1	0.122295	-0.775956	-1.04325	-1.8208	-2.25979	-1.34164	0.560495	0.322564	0.209336	0.0913449	0.509334	0.434702	1.03646	0.486569	0.850046	0.686189	0.261415	0.710685	0.418497	0.541519
Ssa#XM_014192648.1	Cell Lysosome	Cathepsin D	LOC106600890	-0.492031	-1.38276	-1.06967		-1.27768	-1.99999	1.08158	0.172169	-0.0087186	-0.116255	-0.25653	-0.269528	1.9369	0.235383	2.12397	0.297305	-0.11687	0.733288	-0.0576246	0.467039
Ssa#XM_014192648.1	Cell Lysosome	Cathepsin D	LOC106600890	-0.492031	-1.38276	-1.06967		-1.27768	-1.99999	1.08158	0.172169	-0.0087186	-0.116255	-0.25653	-0.269528	1.9369	0.235383	2.12397	0.297305	-0.11687	0.733288	-0.0576246	0.467039
Ssa#XM_014166868.1	Cell Lysosome	pepsin A-like	LOC106583076	-0.236265	-0.764447	-1.09925	-1.34595	-1.2467	-2.29987	0.557892	0.451772	-0.407711	0.465839	0.619605	0.831466	0.209163	0.564101	0.331498	0.339612	1.15099	0.391088	0.84799	0.639166
Ssa#XM_014166868.1	Cell Lysosome	pepsin A-like	LOC106583076	-0.236265	-0.764447	-1.09925	-1.34595	-1.2467	-2.29987	0.557892	0.451772	-0.407711	0.465839	0.619605	0.831466	0.209163	0.564101	0.331498	0.339612	1.15099	0.391088	0.84799	0.639166
Ssa#NM_001141331.1	Cell Lysosome	Lysosomal thioesterase PPT2-A	ppt2a	-0.00923385	-0.28798	-0.520456	-1.80587	-0.874694	-2.53577	0.660576	0.423787	0.554951	0.370604	0.371373	0.380723	0.434407	0.771917	0.72967	0.450459	0.435185	-0.0891718	0.287464	0.252061
Ssa#NM_001141331.1	Cell Lysosome	Lysosomal thioesterase PPT2-A	ppt2a	-0.00923385	-0.28798	-0.520456	-1.80587	-0.874694	-2.53577	0.660576	0.423787	0.554951	0.370604	0.371373	0.380723	0.434407	0.771917	0.72967	0.450459	0.435185	-0.0891718	0.287464	0.252061
Ssa#XM_014153352.1	Cell Lysosome	ATPase_ H+ transporting_ lysosomal_ V1 subunit E isoform 1	LOC106576269	-0.461644	-0.182101	-0.692791	-1.27657	-1.09883	-1.85938	-0.0613186	0.739563	0.471148	0.191558	0.567295	0.121866	0.372658	0.842787	0.0263314	0.0623931	0.526452	0.601543	0.617057	0.49197
Ssa#XM_014124017.1	Cell Lysosome	CTLA-2-beta	ctl2b	-0.264043	-0.696568	-1.24592	-0.907443	-1.30129	-1.14471	0.399592	0.510524	0.800424	0.453569	0.790793	0.0723349	0.663926	0.898099	0.262053	0.0593437	0.298978	-0.152992	-0.0627853	0.566129
Ssa#XM_014123863.1	Cell Lysosome	CTLA-2-beta	ctl2b	-0.166104	-0.709277	-0.950195	-1.1001	-1.33244	-1.28379	0.396957	0.785993	0.689145	0.712564	0.283765	0.0659486	0.880574	0.65723	0.239154	0.0469004	0.096504	0.247757	-0.0675987	0.507023
Ssa#XM_014185044.1	Cell Lysosome	Lysosomal alpha-mannosidase	LOC101448032	-0.880976	-0.73204	-0.550178	-0.792493	-1.35436	-1.18968	0.263884	0.776579	0.247069	-0.40167	0.0925091	0.650906	1.14521	0.568572	-0.0219464	0.153811	0.514704	0.629947	0.491283	0.38887
Ssa#XM_014138934.1	Cell Lysosome	lysosome membrane protein 2-like	LOC106568513	-0.400953	-0.471911	-0.84508	-1.09989	-1.19694	-1.44013	-0.150213	0.505602	-0.0122784	0.0717461	0.855213	1.49754	0.11558	0.396106	0.253345	0.0334209	0.465469	0.509156	0.132364	0.781865
Ssa#XM_014138934.1	Cell Lysosome	lysosome membrane protein 2-like	LOC106568513	-0.400953	-0.471911	-0.84508	-1.09989	-1.19694	-1.44013	-0.150213	0.505602	-0.0122784	0.0717461	0.855213	1.49754	0.11558	0.396106	0.253345	0.0334209	0.465469	0.509156	0.132364	0.781865
Ssa#NM_001141509.1	Cell Lysosome	CTLA-2-beta	ctl2b	-0.0279847	-0.635406	-1.04109	-1.23006	-1.45713	-1.01482	0.580313	0.666865	0.429684	0.750202	0.546603	-0.170152	0.760297	0.74904	0.433438	0.284909	0.0694664	0.200385	-0.262802	0.368236
Ssa#XM_014136577.1	Cell Lysosome	Beta-glucuronidase	LOC106567395	-0.243031	-1.24455	-0.768164	-0.674492	-1.70096	-0.488226	0.0582547	1.03489	-0.668574	0.77177	-0.18751	0.507345	-0.133654	0.290854	1.00201	0.93984	0.798863	-0.687672	0.939356	0.453635
Ssa#XM_014136577.1	Cell Lysosome	Beta-glucuronidase	LOC106567395	-0.243031	-1.24455	-0.768164	-0.674492	-1.70096	-0.488226	0.0582547	1.03489	-0.668574	0.77177	-0.18751	0.507345	-0.133654	0.290854	1.00201	0.93984	0.798863	-0.687672	0.939356	0.453635
Ssa#NM_001140206.1	Cell Lysosome	Cathepsin F	catf	-0.00343184	-0.384409	-0.601146	-0.774716	-1.53965	-1.59596	0.127156	0.698271	-0.413599	-0.398594	0.889149	0.585625	0.537733	0.240065	0.964926	0.395148	-0.265204	0.582594	0.316769	0.639275
Ssa#NM_001140206.1	Cell Lysosome	Cathepsin F	catf	-0.00343184	-0.384409	-0.601146	-0.774716	-1.53965	-1.59596	0.127156	0.698271	-0.413599	-0.398594	0.889149	0.585625	0.537733	0.240065	0.964926	0.395148	-0.265204	0.582594	0.316769	0.639275
Ssa#NM_001165374.1	Cell Lysosome	Intercellular adhesion molecule 2	lamp1	0.0337048	-0.690205	-0.605396	-1.18187	-1.15782	-1.2421	0.341541	0.354324	-0.00423288	0.00658452	0.493334	0.338551	0.354053	0.552164	0.208384	0.317262	0.369472	0.365643	0.63736	0.509238
Ssa#XM_014213980.1	Cell Lysosome	Beta-secretase 2	LOC106612634	-0.209234	-1.04057	-1.06183			-1.23552	0.515172	0.364464	-0.0948061	0.785705	-0.0158765	-0.244532	0.543165	0.0943539	0.577478	0.480505	0.176352	0.270489	0.252114	-0.157421
Ssa#XM_014213980.1	Cell Lysosome	Beta-secretase 2	LOC106612634	-0.209234	-1.04057	-1.06183			-1.23552	0.515172	0.364464	-0.0948061	0.785705	-0.0158765	-0.244532	0.543165	0.0943539	0.577478	0.480505	0.176352	0.270489	0.252114	-0.157421
Ssa#XM_014176981.1	Cell Lysosome	Lysosomal thioesterase PPT2	LOC106588210	0.17017	-0.451873	-0.292241	-1.18593	-1.03966	-1.53996	0.866953	0.442727	0.292378	-0.0203101	0.159531	0.351223	0.477991	0.0435239	0.358608	0.37516	0.492549	0.0444856	0.294322	0.160348
Ssa#NM_001140213.1	Cell Lysosome	Protein phosphatase methylesterase 1	ppme1	0.433593	0.378309	0.261668	1.00042	0.847408	1.31972	-0.0762786	-0.407479	-0.390903	-0.219524	-0.0743816	0.0479371	-0.486181	-0.496894	-0.420551	-0.499334	0.0160514	-0.735773	-0.26442	-0.233388
Ssa#XM_014156826.1	Cell Lysosome	protein phosphatase methylesterase 1-like	LOC106578192	1.32004	0.923614	0.955824	0.0466425	0.428284	0.725862	-0.219859	-0.342895	-0.402725	-0.259311	-0.515276	-0.227907	-0.106623	-0.339919	-0.243291	-0.325285	-0.417456	-0.413435	-0.249695	-0.336602
Ssa#XM_014130743.1	Cell Lysosome	Nodal modulator 3	LOC106564596	0.293071	1.19898	1.71898	0.453599	0.899565	0.259956	-0.191501	-0.380382	1.19383	-0.724933	-0.419732	-0.71927	-0.337692	-0.392413	-0.317467	-0.468837	-0.709391	-0.569754	-0.526578	-0.260034
Ssa#XM_014214025.1	Cell Lysosome	Bleomycin hydrolase	LOC106612652	0.527621	0.780753	0.826534	1.28768	0.984815	1.38858	-0.487086	-0.843839	0.162655	0.046898	-0.259855	-0.720893	-0.934139	-0.486897	-0.226903	-0.081026	-0.904889	-0.491609	-0.348614	-0.219789
Ssa#XM_014162227.1	Cell Lysosome	Bleomycin hydrolase	blmh	0.794039	0.888023	0.702509	0.94108	0.97224	1.59706	-0.314996	-0.694122	0.0401495	-0.172502	-0.399603	-0.738756	-0.898485	-0.537797	-0.208388	-0.157774	-0.619771	-0.391411	-0.464203	-0.337289
Ssa#XM_014205418.1	Cell Lysosome	Cathepsin B, a	ctsb	0.874309	1.03332	1.27191	1.30766	0.669646	1.77805	-1.27731	0.351298	-0.119046	-0.851435	-0.532796	-1.12715	-0.924075	0.154885	0.149445	0.870995	-1.45214	-0.42755	-0.727606	-1.02238
Ssa#XM_014205418.1	Cell Lysosome	Cathepsin B, a	ctsb	0.874309	1.03332	1.27191	1.30766	0.669646	1.77805	-1.27731	0.351298	-0.119046	-0.851435	-0.532796	-1.12715	-0.924075	0.154885	0.149445	0.870995	-1.45214	-0.42755	-0.727606	-1.02238
Ssa#XM_014128272.1	Cell Lysosome	V-type proton ATPase subunit B, kidney isoform	LOC106563054	0.451005	1.06127	1.06433	2.04629	1.90732	1.91842	-1.10379	-0.610798	-0.404616	0.0158956	-0.612685	-0.645212	-0.733964	-0.694142	-0.635335	-0.574716	-0.905147	-0.589339	-0.360031	-0.594759
Ssa#XM_014201049.1	Cell Lysosome	Biogenesis of lysosome-related organelles complex	LOC106605416	2.54921	2.63688	-1.25655	2.23803	2.49986	2.39896	-1.34776	0.345985	0.478135	-1.79768	-1.79846	-1.29704	0.289806	-0.980991	-1.3007	-1.39698	-1.24477	0.105398	-1.42476	0.303448
Ssa#NM_001140389.1	Cell motor	Syntabulin	LOC106583782	-1.39664	-1.72294	-1.66559		-1.5461	-2.26005	1.29359	0.416149	-0.651236	0.0383318	0.0563058	0.527345	0.0998168	0.593984	0.931496	2.40114	0.88542	1.23052	0.256712	0.511772
Ssa#NM_001141605.1	Cell motor	Dynein light chain 2, cytoplasmic	dyl2	-0.3267	0.0334271	-1.26898	-1.68806	-1.50343	-2.28463	0.302554	0.880593	0.316296	1.04172	0.349737	0.251023	0.503957	0.749834	0.171211	0.662768	0.689316	0.427852	0.50186	0.189635
[truncated: 7,609 more rows]
