# Supplementary material for: Endocrine and Transcriptome Changes Associated with Testicular Growth and Differentiation in Atlantic Salmon (Salmo salar L.)
Source: Curr Issues Mol Biol. 2024 May 27;46(6):5337–51. doi: 10.3390/cimb46060319 (PMC11202266; doi:10.3390/cimb46060319)
Supplement: Supplementary file 1 [file cimb-46-00319-s001.zip › cimb-2989970-supplementary/Supplementary table 2.xlsx]

## Sheet: Sheet1
Genes with earliest response to sex hormones in testis: high activity in pubertal salmon and immature fish 160 with high levels of serum male steroids.
						Pubertal									Immature
ID	Annotation	Gene	Symbol	184	190	213	245	211	202	188	250	160	203	176	180	193	198	255	221	226	233	236	240
Ssa#NM_001279013.1	Cell chromosome	Histone deacetylase 1	hdac2	0.869301	1.97095	2.57966	1.64863	1.95227	1.57987	-0.372734	-0.874537	1.18097	-0.497777	-1.37795	-1.04764	-1.03785	-0.878177	-0.621157	-0.850227	-0.702247	-1.37066	-0.968167	-1.18256
Ssa#XM_014129114.1	Cell chromosome	Barrier-to-autointegration factor	LOC106563483	0.904622	0.830841	1.78703	1.81638	1.53286	1.79268	-0.763634	-1.20205	0.963534	-0.724634	-0.683644	-0.859664	-0.885954	-0.791284	-0.348217	-0.640624	-0.797484	-0.710324	-0.585914	-0.634504
Ssa#XM_014196433.1	Cell chromosome	Barrier-to-autointegration factor	LOC106603147	0.621918	1.5153	2.12604	2.09564	1.83952	1.9135	-1.05237	-1.0838	1.02243	-0.852643	-0.617541	-0.860873	-0.782483	-0.610894	-0.766693	-0.886073	-1.01099	-0.837403	-1.03322	-0.739343
Ssa#XM_014206699.1	Cell chromosome	H2A histone family, member Vb	LOC106608632	1.59132	2.17528	2.62747	2.63328	2.70836	2.99788	-0.873444	-1.43734	0.815281	-1.01059	-1.18223	-1.41737	-1.39394	-1.47739	-0.686184	-0.702274	-1.35226	-1.33112	-1.25201	-1.43266
Ssa#XM_014215846.1	Cell chromosome	Ubiquitin-like, containing PHD and RING finger domains, 1	LOC106613510	1.41896	1.86104	2.66946	2.22477	2.17891	2.48858	-0.354718	-1.30277	0.990022	-1.0571	-0.971988	-1.36468	-1.13389	-1.45293	-0.579218	-0.726108	-1.08961	-1.21882	-1.14163	-1.43831
Ssa#GRASP221219111	Cell cycle	MIS12 homolog	Ssa#GRASP221219111	1.10054	1.29943	1.90518	1.41006	1.82022	1.32865	-0.580515	-0.710875	1.11675	-1.12984	-0.747425	-0.743045	-0.860595	-0.457781	-0.637595	-0.908115	-0.619515	-0.842965	-0.681625	-1.06095
Ssa#NM_001140616.1	Cell cycle	Borealin	borea	1.46164	2.00101	2.90576	2.95063	2.81657	2.82774	-0.750743	-1.62532	0.92233	-1.58022	-0.668523	-0.845993	-1.3392	-1.25886	-1.1887	-1.37231	-1.13341	-1.34042	-1.4037	-1.37824
Ssa#XM_014187041.1	Cell cycle	Kinesin family member 23	LOC106595677	0.99461	0.607138	2.44634	2.26987	2.19608	1.86166	-0.693162	-1.28585	0.802204	-1.43769	-0.417176	-0.862298	-0.820738	-0.815348	-0.920008	-0.734411	-1.22193	-0.610087	-0.777782	-0.581435
Ssa#XM_014201860.1	Cell cycle	ATPase family AAA domain-containing protein 2	LOC100380869	0.588516	1.22081	1.93235	1.25912	1.6555	2.01519	-0.529949	-0.809959	0.816524	-1.00853	-0.501579	-0.875279	-0.786349	-0.597309	-0.590309	-0.846859	-0.610069	-0.734219	-0.577739	-1.01987
Ssa#XM_014202590.1	Cell cycle	Cyclin-F	LOC106606416	1.38315	2.02655	1.99899	1.78447	1.70603	1.93282	-0.351053	-0.805525	1.07242	-1.45207	-0.675315	-0.913765	-0.927055	-0.695345	-0.876815	-0.646865	-0.840425	-1.11824	-0.984505	-1.61749
Ssa#XM_014209101.1	Cell cycle	baculoviral IAP repeat containing 5	birc5	1.17978	1.47083	1.7931	1.79074	2.0274	1.68798	-0.528087	-1.27847	1.02674	-1.20391	-0.368915	-0.782597	-1.13396	-0.682757	-0.780457	-0.892737	-0.683497	-0.992167	-0.800557	-0.848477
Ssa#XM_014149971.1	Cell cytoskeleton	Desmin b	LOC106574241	-0.715321	2.30733	2.82364	1.77595	2.99876	0.865438	-1.59322	-1.14248	1.21704	-1.92238	-0.221021	0.208488	0.965999	-1.84234	-0.555861	-0.643251	-2.70089	0.182076	-1.25674	-0.751211
Ssa#XM_014165304.1	Cell cytoskeleton	Crystallin, gamma MX, like 1	LOC106582323	1.69259	2.78067	1.85824	1.64626	1.12725	1.09964	-1.21511	-0.973436	2.43246	-1.59294	-0.350775	-0.746782	-0.953146	-0.821286	-0.694993	-1.16163	-0.855236	-1.13527	-1.25113	-0.885416
Ssa#XM_014196961.1	Cell DNA repair	DNA excision repair protein ERCC-6-like	ercc6l	0.957266	1.34871	2.19686	1.327	1.8565	1.50856	-0.451252	-1.00784	1.48269	-1.17464	-0.599961	-0.673971	-0.997321	-0.561631	-0.942691	-0.970821	-0.533735	-0.750501	-0.903551	-1.10966
Ssa#EG784496	Cell DNA replication	DNA topoisomerase 2	Ssa#EG784496	0.909206	1.57027	2.3998	1.7739	2.32825	1.77512	-0.580072	-1.04018	0.863868	-1.39998	-0.500204	-0.48185	-0.882208	-0.543405	-1.2371	-1.21791	-0.616823	-1.05363	-1.08302	-0.984048
Ssa#XM_014162097.1	Cell Transcription	SERTA domain containing 2 - Ident 33	sertad3	0.331774	1.52649	1.99235	1.62325	2.12214	1.65296	-0.437155	-0.896472	1.03244	-1.49037	-0.437945	-0.679781	-0.551899	-0.765592	-0.914372	-0.788962	-0.438036	-0.853342	-1.02446	-1.003
Ssa#XM_014166317.1	Cell Transcription	Symplekin	LOC106582829	0.876393	1.25832	1.18551	1.80031	1.72798	2.17833	-0.787567	-0.653647	0.810567	-1.03831	-0.303734	-0.787877	-0.443886	-0.525375	-0.795427	-0.758627	-1.08836	-0.921067	-0.756557	-0.976987
Ssa#XM_014206454.1	Cell Transcription	Remodeling and spacing factor 1	LOC106608508	2.24908	2.17375	2.13737	1.77756	1.49978	1.52578	-0.655338	-0.871598	2.00319	-3.13785	0.120085	-0.555638	-1.88446	-1.04743	-0.0871071	-1.15989	-0.808668	-1.20214	-0.903248	-1.17324
Ssa#XM_014179889.1	Cell transcription	PHD finger protein 10	LOC106589650	0.665066	1.05538	1.75033	1.43485	1.6506	1.85756	-0.597069	-0.808718	1.13882	-1.27286	-0.511986	-0.696632	-0.283896	-0.683942	-0.711864	-0.88899	-0.777309	-0.817624	-0.783434	-0.71829
Ssa#XM_014126318.1	Cell transcription factor	Transcription factor E2F8	LOC106561922	0.342227	1.35444	1.7964	1.49854	1.64411	2.14362	-0.516281	-0.484077	1.05952	-0.671771	-0.477229	-1.12453	-0.783731	-0.524607	-0.657211	-0.644671	-0.762981	-1.17479	-0.632601	-1.38437
Ssa#XM_014177181.1	Immune regulator	Interleukin enhancer-binding factor 2	LOC106588321	0.440498	1.72483	2.38602	1.71284	2.08266	2.00534	-1.04334	-0.743625	1.38672	-0.570365	-0.901695	-1.2325	-0.842245	-0.801965	-0.917135	-0.864375	-1.37582	-0.781885	-0.597515	-1.06641
Ssa#XM_014142462.1	Metabolism Amino acid	Asparagine synthetase [glutamine-hydrolyzing]	LOC106570297	0.497777	2.62157	2.79008	0.992696	2.54993	2.11333	-1.06931	-1.60824	1.40104	-0.57317	-0.56833	-1.47815	-0.69675	-1.50731	-0.50202	-1.29897	-0.81556	-1.54078	-0.66077	-0.64706
Ssa#XM_014210866.1	Metabolism Amino acid	acylphosphatase 1, erythrocyte	common	-0.114178	1.55652	1.44762	2.2119	2.51923	2.4194	-0.786793	-0.744943	0.994868	-1.10971	-0.978363	-0.955013	-0.917943	-0.692823	-0.719583	-1.07846	-0.801733	-0.615203	-0.758743	-0.876023
Ssa#XM_014212358.1	Metabolism Amino acid	Cystine/glutamate transporter	LOC106611782	1.47804	2.05046	2.22017	1.90578	0.994805	0.652836	-1.06649	-1.01031	1.59851	-1.10838	-0.675456	-0.858866	-0.861326	-0.647843	-1.04629	-0.812364		-1.05315	-1.05772	-0.70236
Ssa#KSS2012	Metabolism Ion	Voltage-gated sodium channel type I alpha subunit Nav1.1La	Ssa#KSS2012	0.973021	1.03326	2.06128	2.1688	2.25224	1.6794	-0.557747	-1.12599	1.00573	-1.83599	-0.716378	-0.464548	-0.688477	-0.400278	-1.01209	-1.27446	-0.790937	-0.984618	-0.610008	-0.712237
Ssa#NM_001141203.1	Metabolism Lipid	Fatty acid-binding protein, adipocyte	fabp4	1.79889	1.85377	1.98314	1.47677	1.68305	1.31605	-0.522112	-0.859112	1.3677	-1.40345	-0.372746	-0.852902	-1.45004	-1.11522	-0.533372	-0.630672	-0.993402	-0.926042	-0.905372	-0.914912
Ssa#XM_014170005.1	Metabolism Lipid	acyl-coenzyme A thioesterase 4-like (LOC106584567)	LOC106584568	1.54143	1.4807	1.72084	1.80275	0.695457	1.22867	-0.923944	-0.837084	3.10582	-2.87533	0.864099	0.0820437	-0.953574	-1.45594	0.173304	-1.4998	-0.860014	-1.08796	-1.98805	-0.213394
Ssa#XM_014196226.1	Metabolism Lipid	lipase member H-like	LOC106603069	1.56453	2.03503	2.32616	2.47215	2.21498	2.31453	-1.0986	-1.44235	1.94108	-2.1984	-0.594155	-0.618115	-0.946715	-1.18524	-0.433281	-1.14263	-1.24015	-1.4363	-1.50672	-1.02573
Ssa#XM_014151222.1	Metabolism Mitochondria	Cytochrome c, somatic b	LOC106575069	0.568376	1.49785	2.33239	1.49625	1.27359	1.83774	-0.256605	-0.979881	1.25134	-0.449424	-1.02081	-1.0733	-0.742455	-0.969051	-0.241916	-0.439686	-1.30542	-1.29366	-0.693314	-0.792003
Ssa#NM_001140023.1	Metabolism Nucleotide	Ribonucleotide reductase M2 polypeptide	rir2	0.690123	1.35838	1.98779	1.66205	2.0651	1.67147	-0.491724	-0.941524	0.933703	-1.38141	-0.430667	-0.772944	-0.664584	-0.570484	-0.770464	-0.721874	-0.930914	-0.926094	-0.681694	-1.08421
Ssa#NM_001140513.1	Metabolism Nucleotide	Ribonucleotide reductase M1 polypeptide	rir1	0.356474	2.04622	2.10457	2.10111	2.61942	2.02515	-1.2172	-1.0299	1.25069	-1.31896	-0.729776	-0.519326	-0.726486	-0.301696	-1.08253	-1.32247	-1.63605	-0.816606	-0.973146	-0.829536
Ssa#NM_001146618.1	Metabolism Protein biosynthesis	Eukaryotic translation initiation factor 4E	if4e	0.614061	1.25828	2.23112	1.86199	1.79725	1.55039	-0.834578	-1.07431	1.05681	-0.891808	-0.632493	-0.716454	-0.825878	-0.931918	-0.461361	-0.890928	-1.41836	-0.79518	-0.505696	-0.390958
Ssa#XM_014178554.1	Tissue ECM collagen	serine-aspartate repeat-containing protein F-like	LOC106588966	2.0313	2.15781	3.22783	2.87946	2.33276	2.79544	-1.69088	-1.20634	1.54257	-2.35507	-1.21492	-0.955954	-1.49459	-1.48422	-0.167451	-1.98838		-1.42004	-2.11992	-0.869344
Ssa#XM_014133383.1	Tissue glycan	Dolichyl-diphosphooligosaccharide--protein glycosyltransferase subunit 1	LOC106565820	1.10009	2.04959	2.33748	1.40381	1.90694	1.19414	-0.680355	-0.642504	1.24296	-1.15845	-0.90196	-1.03312	-0.63156	-0.683433	-0.773387	-0.89783	-0.784909	-0.93044	-1.04085	-1.07622
Ssa#XM_014132153.1	Tissue Neural	Lipoma HMGIC fusion partner-like 3	LOC106565251	1.52668	1.6529	2.00125	1.69843	1.96961	1.87063	-0.931282	-1.00407	1.65937	-1.21263	-1.36942	-0.971032	-0.848602	0.635567	-1.13687	-1.5879	-0.740742	-0.971662	-1.17019	-1.07001
